# Supplementary material for: Alterations of the Mucosal Immune Response and Microbial Community of the Skin upon Viral Infection in Rainbow Trout (Oncorhynchus mykiss)
Source: Int J Mol Sci. 2022 Nov 14;23(22):14037. doi: 10.3390/ijms232214037 (PMC9698461; doi:10.3390/ijms232214037)
Supplement: Supplementary file 1 [file ijms-23-14037-s001.zip]

Archive with 4 entries (4 files):
- Figure S1.pdf
- Table S1 S2 S3 S6.pdf
- Table S4-Summary of differentially expressed gene information.xlsx
- Table S5-Relative abundance of taxa at all levels (Top 50).xlsx
