# Supplementary material for: Alterations of the Mucosal Immune Response and Microbial Community of the Skin upon Viral Infection in Rainbow Trout (Oncorhynchus mykiss)
Source: Int J Mol Sci. 2022 Nov 14;23(22):14037. doi: 10.3390/ijms232214037 (PMC9698461; doi:10.3390/ijms232214037)
Supplement: Supplementary file 1 [file ijms-23-14037-s001.zip › Table S4-Summary of differentially expressed gene information.xlsx]

## Sheet: Con_vs_4 dpi.DESeq
id	baseMean	baseMean_Con	baseMean_E4d	foldChange(E4d/Con)(E4d/Con)(E4d/Con)	log2FoldChange	pval	padj	Regulation	Chromosome	Start Site	End Site	Direction	Length	Name	GO	KEGG	Description	db_xref_GeneID	BP	CC	MF	Pathway
vig1	3161.35	14.6473	6308.06	430.663	8.75041	3.86632e-48	1.47403e-43	Up Regulation	NC_048589.1	9596249	9601630	+	1731	vig1	GO:0003824;GO:0005789;GO:0045087;GO:0046872;GO:0051536;GO:0051539;GO:0051607	K15045	radical S-adenosyl methionine domain-containing protein 2 isoform X1 [Oncorhynchus mykiss]	100135876	GO:0045087//innate immune response;GO:0051607//defense response to virus;	GO:0005789//endoplasmic reticulum membrane;	GO:0003824//catalytic activity;GO:0046872//metal ion binding;GO:0051536//iron-sulfur cluster binding;GO:0051539//4 iron, 4 sulfur cluster binding;	ko05164(Influenza A);ko05160(Hepatitis C)
LOC110498119	1007.94	3.77498	2012.1	533.01	9.05802	5.69797e-45	1.08618e-40	Up Regulation	NC_048583.1	53887090	53892053	-	1406	LOC110498119	GO:0003824;GO:0046872;GO:0051536	K15045	radical S-adenosyl methionine domain-containing protein 2-like [Oncorhynchus mykiss]	110498119	-	-	GO:0003824//catalytic activity;GO:0046872//metal ion binding;GO:0051536//iron-sulfur cluster binding;	ko05164(Influenza A);ko05160(Hepatitis C)
LOC100135997	4978.63	45.9877	9911.26	215.52	7.75168	1.772e-42	2.25191e-38	Up Regulation	NC_048565.1	8182237	8184031	+	1337	LOC100135997	-	-	VHSV-induced protein-5 isoform X1 [Oncorhynchus mykiss]	100135997	-	-	-	-
LOC110498631	4963.6	56.0029	9871.2	176.262	7.46158	1.47709e-40	1.40785e-36	Up Regulation	NC_048574.1	69256543	69294679	-	6601	LOC110498631	-	K10615	uncharacterized protein LOC110498631 [Oncorhynchus mykiss]	110498631	-	-	-	ko04120(Ubiquitin mediated proteolysis)
ifit8	3126.25	33.7795	6218.72	184.098	7.52433	2.36792e-40	1.80554e-36	Up Regulation	NC_048587.1	33664088	33671763	-	2343	ifit8	GO:0005515	-	interferon-induced protein with tetratricopeptide repeats 8 isoform X1 [Oncorhynchus mykiss]	110502627	-	-	GO:0005515//protein binding;	-
cmpk2	4185.27	62.7285	8307.81	132.441	7.0492	1.02508e-37	6.51356e-34	Up Regulation	NC_048589.1	9575380	9587856	-	1959	cmpk2	-	K13809	UMP-CMP kinase 2, mitochondrial [Oncorhynchus mykiss]	110505317	-	-	-	ko00240(Pyrimidine metabolism)
LOC110505631	23855.7	396.325	47315.1	119.384	6.89947	2.25796e-37	1.22978e-33	Up Regulation	NC_048589.1	22704448	22726005	-	13522	LOC110505631	-	K17592	sacsin isoform X1 [Oncorhynchus mykiss]	110505631	-	-	-	-
LOC110510776	44324.9	900.167	87749.6	97.4815	6.60706	2.4905e-35	1.18688e-31	Up Regulation	NC_048567.1	14327225	14331310	+	1356	LOC110510776	-	-	urokinase plasminogen activator surface receptor [Oncorhynchus mykiss]	110510776	-	-	-	-
mx2	2816.58	54.8172	5578.35	101.763	6.66907	6.01826e-35	2.5494e-31	Up Regulation	NC_048581.1	70727582	70738226	+	2084	mx2	GO:0003924;GO:0005525;GO:0005634;GO:0005829;GO:0034340	K14754	interferon-induced GTP-binding protein Mx2 [Oncorhynchus mykiss]	100137062	GO:0034340//response to type I interferon;	GO:0005634//nucleus;GO:0005829//cytosol;	GO:0003924//GTPase activity;GO:0005525//GTP binding;	ko05171(Coronavirus disease - COVID-19);ko05165(Human papillomavirus infection);ko05164(Influenza A);ko05162(Measles);ko05160(Hepatitis C)
LOC110495727	4290.79	89.8025	8491.77	94.5606	6.56317	1.34425e-34	5.12496e-31	Up Regulation	NC_048582.1	18579648	18587279	+	3173	LOC110495727	GO:0005184;GO:0005525;GO:0005576;GO:0005615;GO:0007186;GO:0008343;GO:0009267;GO:0032099;GO:0043410	-	interferon-induced protein 44-like isoform X1 [Oncorhynchus mykiss]	110495727	GO:0007186//G protein-coupled receptor signaling pathway;GO:0008343//adult feeding behavior;GO:0009267//cellular response to starvation;GO:0032099//negative regulation of appetite;GO:0043410//positive regulation of MAPK cascade;	GO:0005576//extracellular region;GO:0005615//extracellular space;	GO:0005184//neuropeptide hormone activity;GO:0005525//GTP binding;	-
LOC110529481	10240.9	252.081	20229.8	80.2511	6.32645	2.95025e-33	1.02253e-29	Up Regulation	NC_048565.1	8187929	8191228	+	2113	LOC110529481	-	-	receptor-transporting protein 2 [Oncorhynchus mykiss]	110529481	-	-	-	-
LOC118943579	5850.61	160.357	11540.9	71.9698	6.16932	1.31194e-31	4.16815e-28	Up Regulation	NC_048586.1	10333323	10338395	+	3148	LOC118943579	-	-	uncharacterized protein LOC118943579 [Oncorhynchus mykiss]	118943579	-	-	-	-
LOC110501424	1523.52	39.5241	3007.51	76.093	6.24969	1.839e-31	5.39321e-28	Up Regulation	NC_048586.1	12912761	12919173	-	1382	LOC110501424	GO:0005515	K05131	interferon alpha/beta receptor 2 isoform X1 [Oncorhynchus mykiss]	110501424	-	-	GO:0005515//protein binding;	ko05200(Pathways in cancer);ko05171(Coronavirus disease - COVID-19);ko05169(Epstein-Barr virus infection);ko05168(Herpes simplex virus 1 infection);ko05167(Kaposi sarcoma-associated herpesvirus infection);ko05165(Human papillomavirus infection);ko05164(Influenza A);ko05162(Measles);ko05160(Hepatitis C);ko04650(Natural killer cell mediated cytotoxicity);ko04630(JAK-STAT signaling pathway);ko04621(…
LOC110507168	1103.24	27.3013	2179.17	79.8193	6.31867	5.91985e-31	1.6121e-27	Up Regulation	NC_048591.1	15198498	15202774	-	2516	LOC110507168	GO:0016491	K03334	L-amino-acid oxidase [Oncorhynchus mykiss]	110507168	-	-	GO:0016491//oxidoreductase activity;	ko00950(Isoquinoline alkaloid biosynthesis);ko00400(Phenylalanine, tyrosine and tryptophan biosynthesis);ko00380(Tryptophan metabolism);ko00360(Phenylalanine metabolism);ko00350(Tyrosine metabolism);ko00280(Valine, leucine and isoleucine degradation);ko00270(Cysteine and methionine metabolism);ko00250(Alanine, aspartate and glutamate metabolism)
LOC100135995	1081.1	27.532	2134.67	77.5341	6.27676	8.7598e-31	2.22645e-27	Up Regulation	NC_048575.1	60521450	60522628	-	762	LOC100135995	GO:0005515	-	VHSV-induced protein-3 [Oncorhynchus mykiss]	100135995	-	-	GO:0005515//protein binding;	-
LOC110498455	1001.29	25.9044	1976.67	76.3062	6.25373	1.17145e-30	2.79136e-27	Up Regulation	NC_048583.1	9904983	9916062	+	3529	LOC110498455	-	K10615	probable E3 ubiquitin-protein ligase HERC6 [Oncorhynchus mykiss]	110498455	-	-	-	ko04120(Ubiquitin mediated proteolysis)
ifit9	6802.21	215.067	13389.4	62.2568	5.96016	1.85727e-30	4.16521e-27	Up Regulation	NC_048584.1	12675898	12679788	+	1961	ifit9	GO:0005515	-	interferon-induced protein with tetratricopeptide repeats 9 isoform X1 [Oncorhynchus mykiss]	100135996	-	-	GO:0005515//protein binding;	-
il4i1	1159.32	32.6935	2285.94	69.9202	6.12764	4.5428e-30	9.6219e-27	Up Regulation	NC_048588.1	12423276	12427988	-	2595	il4i1	-	K03334	L-amino-acid oxidase [Oncorhynchus mykiss]	110503766	-	-	-	ko00950(Isoquinoline alkaloid biosynthesis);ko00400(Phenylalanine, tyrosine and tryptophan biosynthesis);ko00380(Tryptophan metabolism);ko00360(Phenylalanine metabolism);ko00350(Tyrosine metabolism);ko00280(Valine, leucine and isoleucine degradation);ko00270(Cysteine and methionine metabolism);ko00250(Alanine, aspartate and glutamate metabolism)
LOC110494493	4365.3	78.4111	8652.19	110.344	6.78586	1.04646e-29	2.0998e-26	Up Regulation	NC_048581.1	70777452	70783111	+	3205	LOC110494493	-	K14754	interferon-induced GTP-binding protein Mx3 [Oncorhynchus mykiss]	110494493	-	-	-	ko05171(Coronavirus disease - COVID-19);ko05165(Human papillomavirus infection);ko05164(Influenza A);ko05162(Measles);ko05160(Hepatitis C)
LOC110521242	2779.47	89.9739	5468.97	60.7839	5.92562	1.10768e-29	2.11152e-26	Up Regulation	NC_050570.1	8099331	8105707	+	1270	LOC110521242	GO:0003676	K10054	protein PML [Oncorhynchus mykiss]	110521242	-	-	GO:0003676//nucleic acid binding;	ko05221(Acute myeloid leukemia);ko05202(Transcriptional misregulation in cancer);ko05200(Pathways in cancer);ko05168(Herpes simplex virus 1 infection);ko05164(Influenza A);ko04144(Endocytosis);ko04120(Ubiquitin mediated proteolysis)
LOC118936365	998.922	34.0416	1963.8	57.6884	5.85021	3.30685e-28	6.00352e-25	Up Regulation	NC_048584.1	12667056	12675615	+	1851	LOC118936365	-	-	interferon-induced protein with tetratricopeptide repeats 5-like [Oncorhynchus mykiss]	118936365	-	-	-	-
LOC118941453	3462.74	10.8585	6914.63	636.797	9.31469	6.37547e-28	1.10484e-24	Up Regulation	NC_048583.1	9928766	9934871	+	2419	LOC118941453	-	K10614	probable E3 ubiquitin-protein ligase HERC6 [Oncorhynchus mykiss]	118941453	-	-	-	ko04120(Ubiquitin mediated proteolysis)
LOC110535866	396.659	9.93964	783.378	78.8135	6.30037	8.81219e-28	1.46072e-24	Up Regulation	NC_048566.1	15482391	15614267	+	7432	LOC110535866	-	K16068	disintegrin and metalloproteinase domain-containing protein 22 isoform X1 [Oncorhynchus mykiss]	110535866	-	-	-	-
LOC110497179	189.432	2.45371	376.41	153.404	7.2612	1.66079e-27	2.63823e-24	Up Regulation	NC_048574.1	71407276	71435265	-	2619	LOC110497179	-	-	calcium-binding and coiled-coil domain-containing protein 2-like [Oncorhynchus mykiss]	110497179	-	-	-	-
LOC110496243	148.068	1.1313	295.005	260.766	8.02661	3.08312e-27	4.70176e-24	Up Regulation	NC_048582.1	40487954	40500744	+	1106	LOC110496243	-	-	uncharacterized protein LOC110496243 [Oncorhynchus mykiss]	110496243	-	-	-	-
LOC110497044	1959.98	79.6201	3840.34	48.2333	5.59196	4.72469e-27	6.92802e-24	Up Regulation	NC_048566.1	78560978	78565956	-	2964	LOC110497044	-	K09447	interferon regulatory factor 8 [Oncorhynchus mykiss]	110497044	-	-	-	ko05417(Lipid and atherosclerosis);ko05203(Viral carcinogenesis);ko05169(Epstein-Barr virus infection);ko05168(Herpes simplex virus 1 infection);ko05167(Kaposi sarcoma-associated herpesvirus infection);ko05164(Influenza A);ko05162(Measles);ko05161(Hepatitis B);ko05160(Hepatitis C);ko04623(Cytosolic DNA-sensing pathway);ko04622(RIG-I-like receptor signaling pathway);ko04621(NOD-like receptor signa…
LOC110506585	100.416	0	200.832	Inf	Inf	2.52315e-26	3.56278e-23	Up Regulation	NC_048590.1	29057330	29069490	+	6239	LOC110506585	-	-	stereocilin-like [Oncorhynchus mykiss]	110506585	-	-	-	-
LOC110504299	2188.12	98.7085	4277.53	43.3349	5.43746	2.81324e-26	3.83053e-23	Up Regulation	NC_050571.1	28256446	28307408	+	8595	LOC110504299	-	-	uncharacterized protein LOC110504299 isoform X1 [Oncorhynchus mykiss]	110504299	-	-	-	-
LOC110498596	214.471	4.24473	424.697	100.053	6.64462	3.01932e-26	3.96936e-23	Up Regulation	NC_048583.1	5040418	5066495	+	2552	LOC110498596	-	-	calcium-binding and coiled-coil domain-containing protein 2-like [Oncorhynchus mykiss]	110498596	-	-	-	-
LOC110521273	636.915	24.2583	1249.57	51.5111	5.68681	3.30481e-26	4.19987e-23	Up Regulation	NC_050570.1	8877566	8889779	+	2431	LOC110521273	-	-	tripartite motif-containing protein 16 [Oncorhynchus mykiss]	110521273	-	-	-	-
LOC110528625	487.851	8.46382	967.239	114.279	6.83642	4.55603e-26	5.60318e-23	Up Regulation	NC_048571.1	83731185	83735497	-	1960	LOC110528625	-	-	uncharacterized protein LOC110528625 [Oncorhynchus mykiss]	110528625	-	-	-	-
LOC118944461	2035.21	99.5208	3970.91	39.9003	5.31833	1.66605e-25	1.98494e-22	Up Regulation	NC_048590.1	45494333	45495692	-	1253	LOC118944461	-	-	uncharacterized protein LOC118944461 [Oncorhynchus mykiss]	118944461	-	-	-	-
LOC110503654	1580.57	78.0004	3083.14	39.5273	5.30478	2.54036e-25	2.93489e-22	Up Regulation	NC_048588.1	7738453	7746131	-	1814	LOC110503654	-	-	XIAP-associated factor 1 isoform X1 [Oncorhynchus mykiss]	110503654	-	-	-	-
LOC110531660	2731.52	139.721	5323.31	38.0996	5.2517	2.88143e-25	3.23101e-22	Up Regulation	NC_048573.1	18301368	18320759	+	5789	LOC110531660	GO:0003924;GO:0005525	-	up-regulator of cell proliferation [Oncorhynchus mykiss]	110531660	-	-	GO:0003924//GTPase activity;GO:0005525//GTP binding;	-
LOC100653472	2357.57	132.368	4582.76	34.6213	5.11359	2.35133e-24	2.50465e-21	Up Regulation	NC_048582.1	40485361	40487640	-	833	LOC100653472	GO:0016021	-	VIG-B319.A protein [Oncorhynchus mykiss]	100653472	-	GO:0016021//integral component of membrane;	-	-
LOC100135986	5121.92	291.516	9952.32	34.1399	5.09338	2.36505e-24	2.50465e-21	Up Regulation	NC_048576.1	76361168	76375725	-	1143	LOC100135986	GO:0005576;GO:0005886;GO:0007338;GO:0016021	K06460	CD9 protein [Oncorhynchus mykiss]	100135986	GO:0007338//single fertilization;	GO:0005576//extracellular region;GO:0005886//plasma membrane;GO:0016021//integral component of membrane;	-	ko04640(Hematopoietic cell lineage)
LOC110531529	1913.12	70.2351	3756.01	53.4776	5.74086	2.43202e-24	2.50597e-21	Up Regulation	NC_048573.1	13746627	13755370	-	3426	LOC110531529	GO:0005515	K12009	E3 ubiquitin-protein ligase TRIM39 isoform X1 [Oncorhynchus mykiss]	110531529	-	-	GO:0005515//protein binding;	-
LOC110534540	226.548	5.78161	447.315	77.3686	6.27368	2.77887e-24	2.67986e-21	Up Regulation	NC_048565.1	11903691	11906713	+	1753	LOC110534540	GO:0005198;GO:0005923;GO:0016021	K06087	claudin-1 [Oncorhynchus mykiss]	110534540	-	GO:0005923//bicellular tight junction;GO:0016021//integral component of membrane;	GO:0005198//structural molecule activity;	ko05160(Hepatitis C);ko05130(Pathogenic Escherichia coli infection);ko04670(Leukocyte transendothelial migration);ko04530(Tight junction);ko04514(Cell adhesion molecules)
LOC118960356	101.178	0.640025	201.716	315.169	8.29998	2.79178e-24	2.67986e-21	Up Regulation	NW_023494047.1	31859	33808	+	1355	LOC118960356	-	-	uncharacterized protein LOC118960356 [Oncorhynchus mykiss]	118960356	-	-	-	-
LOC110532926	3674.05	135.585	7212.51	53.1954	5.73323	2.81166e-24	2.67986e-21	Up Regulation	NC_048573.1	13765868	13778605	-	5600	LOC110532926	-	K12015	uncharacterized protein LOC110532926 [Oncorhynchus mykiss]	110532926	-	-	-	-
LOC110498632	3979.31	45.3276	7913.29	174.58	7.44774	2.92783e-24	2.72253e-21	Up Regulation	NC_048583.1	9881258	9893776	+	3712	LOC110498632	-	K10615	LOW QUALITY PROTEIN: probable E3 ubiquitin-protein ligase HERC6 [Oncorhynchus mykiss]	110498632	-	-	-	ko04120(Ubiquitin mediated proteolysis)
LOC110498638	5698.41	334.416	11062.4	33.0798	5.04788	3.15905e-24	2.86759e-21	Up Regulation	NC_048583.1	9951969	9963051	+	3477	LOC110498638	-	K10614	probable E3 ubiquitin-protein ligase HERC3 [Oncorhynchus mykiss]	110498638	-	-	-	ko04120(Ubiquitin mediated proteolysis)
LOC110501029	115.145	1.17366	229.117	195.215	7.60892	4.04876e-24	3.56371e-21	Up Regulation	NC_048585.1	22914831	22920359	+	2275	LOC110501029	-	K15259	protein mono-ADP-ribosyltransferase PARP12-like [Oncorhynchus mykiss]	110501029	-	-	-	-
LOC110496703	1693.66	93.2111	3294.12	35.3404	5.14325	4.11287e-24	3.56371e-21	Up Regulation	NC_048582.1	65610940	65620200	-	4178	LOC110496703	-	-	uncharacterized protein LOC110496703 [Oncorhynchus mykiss]	110496703	-	-	-	-
LOC110490701	542.102	13.568	1070.64	78.9088	6.30211	4.61708e-24	3.91169e-21	Up Regulation	NC_048579.1	71157041	71158063	+	1023	LOC110490701	-	-	complement C1q-like protein 2 [Oncorhynchus mykiss]	110490701	-	-	-	-
mx	6349.63	386.069	12313.2	31.8937	4.9952	6.06475e-24	5.02649e-21	Up Regulation	NC_048581.1	70793615	70801618	+	2530	mx	GO:0003924;GO:0005525;GO:0034340;GO:0048471	K14754	interferon-induced GTP-binding protein Mx1 [Oncorhynchus mykiss]	100335041	GO:0034340//response to type I interferon;	GO:0048471//perinuclear region of cytoplasm;	GO:0003924//GTPase activity;GO:0005525//GTP binding;	ko05171(Coronavirus disease - COVID-19);ko05165(Human papillomavirus infection);ko05164(Influenza A);ko05162(Measles);ko05160(Hepatitis C)
ddx58	6086.2	370.815	11801.6	31.8261	4.99214	8.62831e-24	6.99902e-21	Up Regulation	NW_023493707.1	128152	188710	-	4246	ddx58	-	K12646	probable ATP-dependent RNA helicase DDX58 [Oncorhynchus mykiss]	110514337	-	-	-	ko05171(Coronavirus disease - COVID-19);ko05169(Epstein-Barr virus infection);ko05168(Herpes simplex virus 1 infection);ko05164(Influenza A);ko05162(Measles);ko05161(Hepatitis B);ko05160(Hepatitis C);ko04623(Cytosolic DNA-sensing pathway);ko04622(RIG-I-like receptor signaling pathway);ko04064(NF-kappa B signaling pathway)
wu:fj29h11	11942.2	754.057	23130.3	30.6745	4.93897	1.44082e-23	1.1444e-20	Up Regulation	NC_048584.1	7015683	7074332	+	11326	wu:fj29h11	-	-	uncharacterized protein wu:fj29h11 isoform X1 [Oncorhynchus mykiss]	110498875	-	-	-	-
LOC110536134	3574.19	22.0025	7126.37	323.889	8.33936	1.57459e-23	1.22513e-20	Up Regulation	NC_048575.1	60656523	60657870	+	919	LOC110536134	GO:0005515	-	polyubiquitin [Oncorhynchus mykiss]	110536134	-	-	GO:0005515//protein binding;	-
LOC118941467	332.964	14.1471	651.781	46.0717	5.52581	2.40489e-23	1.83373e-20	Up Regulation	NC_048583.1	26842012	26844988	-	1148	LOC118941467	-	-	uncharacterized protein LOC118941467 [Oncorhynchus mykiss]	118941467	-	-	-	-
epsti1	2743.12	177.731	5308.51	29.8682	4.90054	4.96837e-23	3.7141e-20	Up Regulation	NC_048567.1	63267118	63282972	-	2924	epsti1	-	-	epithelial-stromal interaction protein 1 isoform X1 [Oncorhynchus mykiss]	118964308	-	-	-	-
LOC110501694	640.355	35.9655	1244.74	34.6094	5.11309	7.47778e-23	5.48251e-20	Up Regulation	NC_048586.1	28072420	28076571	+	2605	LOC110501694	-	-	uncharacterized protein C3orf38 homolog isoform X1 [Oncorhynchus mykiss]	110501694	-	-	-	-
LOC110529748	2198.88	142.009	4255.75	29.9682	4.90536	8.8533e-23	6.36853e-20	Up Regulation	NC_048572.1	28736794	28766673	-	2202	LOC110529748	GO:0003924;GO:0005525	-	guanylate-binding protein 1 [Oncorhynchus mykiss]	110529748	-	-	GO:0003924//GTPase activity;GO:0005525//GTP binding;	-
LOC110490491	1109.35	68.9005	2149.79	31.2014	4.96354	9.60185e-23	6.77908e-20	Up Regulation	NC_048579.1	61005637	61009062	+	2406	LOC110490491	GO:0005515;GO:0008270;GO:0046872	K12012	zinc-binding protein A33 [Oncorhynchus mykiss]	110490491	-	-	GO:0005515//protein binding;GO:0008270//zinc ion binding;GO:0046872//metal ion binding;	-
LOC110496945	782.958	2.09035	1563.83	748.117	9.54712	1.14135e-22	7.91162e-20	Up Regulation	NC_048582.1	53139151	53141355	+	920	LOC110496945	-	-	receptor-transporting protein 3 isoform X1 [Oncorhynchus mykiss]	110496945	-	-	-	-
LOC110500078	3124.27	209.008	6039.53	28.8962	4.85281	1.31429e-22	8.94773e-20	Up Regulation	NC_048585.1	23688978	23692894	-	2210	LOC110500078	GO:0004843;GO:0006511;GO:0016579	K11846	ubl carboxyl-terminal hydrolase 18 [Oncorhynchus mykiss]	110500078	GO:0006511//ubiquitin-dependent protein catabolic process;GO:0016579//protein deubiquitination;	-	GO:0004843//thiol-dependent deubiquitinase;	-
LOC110528486	1991.44	136.681	3846.2	28.14	4.81455	2.65693e-22	1.77711e-19	Up Regulation	NC_048571.1	74917716	74923212	+	2563	LOC110528486	GO:0005525	-	GTPase IMAP family member 7 isoform X1 [Oncorhynchus mykiss]	110528486	-	-	GO:0005525//GTP binding;	-
LOC110530674	2059.52	141.219	3977.82	28.1678	4.81597	3.0762e-22	2.02207e-19	Up Regulation	NC_048572.1	77353631	77356724	-	2564	LOC110530674	-	-	uncharacterized protein LOC110530674 [Oncorhynchus mykiss]	110530674	-	-	-	-
LOC110528091	139.379	1.57839	277.18	175.61	7.45623	4.21972e-22	2.72672e-19	Up Regulation	NC_048571.1	58878933	58889711	+	1774	LOC110528091	GO:0004190;GO:0006508;GO:0008233;GO:0016787;GO:0019538	K06002	pepsin A isoform X1 [Oncorhynchus mykiss]	110528091	GO:0006508//proteolysis;GO:0019538//protein metabolic process;	-	GO:0004190//aspartic-type endopeptidase activity;GO:0008233//peptidase activity;GO:0016787//hydrolase activity;	ko04974(Protein digestion and absorption)
LOC100750228	5789.75	159.94	11419.6	71.3989	6.15783	4.55133e-22	2.89199e-19	Up Regulation	NC_048565.1	36539797	36550002	-	2089	LOC100750228	GO:0000976;GO:0003677;GO:0003700;GO:0005515;GO:0006355	K09447	interferon regulatory factor 7 [Oncorhynchus mykiss]	100750228	GO:0006355//regulation of transcription, DNA-templated;	-	GO:0000976//transcription cis-regulatory region binding;GO:0003677//DNA binding;GO:0003700//DNA-binding transcription factor activity;GO:0005515//protein binding;	ko05417(Lipid and atherosclerosis);ko05203(Viral carcinogenesis);ko05169(Epstein-Barr virus infection);ko05168(Herpes simplex virus 1 infection);ko05167(Kaposi sarcoma-associated herpesvirus infection);ko05164(Influenza A);ko05162(Measles);ko05161(Hepatitis B);ko05160(Hepatitis C);ko04623(Cytosolic DNA-sensing pathway);ko04622(RIG-I-like receptor signaling pathway);ko04621(NOD-like receptor signa…
LOC110539080	706.706	44.4153	1369	30.8227	4.94592	5.64161e-22	3.52601e-19	Up Regulation	NC_048576.1	61587563	61596487	+	4547	LOC110539080	-	-	nuclear pore complex protein DDB_G0274915 isoform X1 [Oncorhynchus mykiss]	110539080	-	-	-	-
LOC110517804	1653.42	12.3453	3294.49	266.861	8.05994	6.27649e-22	3.85954e-19	Up Regulation	NC_048575.1	60534815	60536065	-	839	LOC110517804	GO:0005515	-	polyubiquitin [Oncorhynchus mykiss]	110517804	-	-	GO:0005515//protein binding;	-
dck	1026.02	69.1367	1982.9	28.6808	4.84201	8.15476e-22	4.93492e-19	Up Regulation	NC_048569.1	17703920	17713895	-	1467	dck	GO:0005524;GO:0019136	K00893	deoxycytidine kinase isoform X1 [Oncorhynchus mykiss]	100305233	-	-	GO:0005524//ATP binding;GO:0019136//deoxynucleoside kinase activity;	ko00240(Pyrimidine metabolism);ko00230(Purine metabolism)
LOC110497879	1086.29	75.8034	2096.78	27.6608	4.78977	8.57378e-22	5.10743e-19	Up Regulation	NC_048583.1	41333522	41335591	-	2070	LOC110497879	GO:0008270	K12012	zinc-binding protein A33 [Oncorhynchus mykiss]	110497879	-	-	GO:0008270//zinc ion binding;	-
LOC110535668	3507.39	262.669	6752.12	25.7059	4.68402	1.55279e-21	9.10768e-19	Up Regulation	NC_048575.1	38171018	38199082	-	3455	LOC110535668	-	K03260	uncharacterized protein LOC110535668 isoform X1 [Oncorhynchus mykiss]	110535668	-	-	-	ko05416(Viral myocarditis)
LOC110499869	597.02	38.2046	1155.84	30.2539	4.91905	1.67289e-21	9.66349e-19	Up Regulation	NC_048585.1	17181446	17187956	-	2833	LOC110499869	-	K12015	pyrin-like [Oncorhynchus mykiss]	110499869	-	-	-	-
LOC110534341	818.558	57.2983	1579.82	27.5718	4.78512	2.85861e-21	1.62663e-18	Up Regulation	NC_048574.1	57425418	57427532	+	1466	LOC110534341	GO:0016020;GO:0016021	-	uncharacterized protein LOC110534341 [Oncorhynchus mykiss]	110534341	-	GO:0016020//membrane;GO:0016021//integral component of membrane;	-	-
LOC110490405	3561.68	280.901	6842.47	24.359	4.60638	4.73763e-21	2.65621e-18	Up Regulation	NC_048579.1	57758799	57762803	+	2375	LOC110490405	GO:0004843;GO:0006511;GO:0016579	K11846	ubl carboxyl-terminal hydrolase 18 isoform X1 [Oncorhynchus mykiss]	110490405	GO:0006511//ubiquitin-dependent protein catabolic process;GO:0016579//protein deubiquitination;	-	GO:0004843//thiol-dependent deubiquitinase;	-
LOC118936316	299.712	16.8982	582.526	34.4727	5.10738	4.96245e-21	2.74194e-18	Up Regulation	NC_048577.1	70825654	70873736	+	1236	LOC118936316	-	-	uncharacterized protein LOC118936316 [Oncorhynchus mykiss]	118936316	-	-	-	-
LOC110528447	3518.24	275.209	6761.28	24.5678	4.6187	6.16066e-21	3.35536e-18	Up Regulation	NC_048571.1	72588016	72601006	-	3932	LOC110528447	-	-	interferon-induced protein 44-like [Oncorhynchus mykiss]	110528447	-	-	-	-
LOC110501730	983.298	72.3842	1894.21	26.1689	4.70978	8.98362e-21	4.82395e-18	Up Regulation	NC_048586.1	30506284	30519043	+	2601	LOC110501730	GO:0003924;GO:0005525	-	guanylate-binding protein 1 [Oncorhynchus mykiss]	110501730	-	-	GO:0003924//GTPase activity;GO:0005525//GTP binding;	-
LOC110488719	1189.88	96.0354	2283.72	23.78	4.57168	2.54015e-20	1.34505e-17	Up Regulation	NC_048578.1	8619406	8634380	-	4217	LOC110488719	-	K02154	V-type proton ATPase 116 kDa subunit a3 isoform X1 [Oncorhynchus mykiss]	110488719	-	-	-	ko05323(Rheumatoid arthritis);ko05165(Human papillomavirus infection);ko05152(Tuberculosis);ko05120(Epithelial cell signaling in Helicobacter pylori infection);ko05110(Vibrio cholerae infection);ko04966(Collecting duct acid secretion);ko04721(Synaptic vesicle cycle);ko04145(Phagosome);ko04142(Lysosome);ko00190(Oxidative phosphorylation)
LOC110535340	5425.93	234.998	10616.9	45.1785	5.49756	2.74423e-20	1.4332e-17	Up Regulation	NC_048567.1	5352140	5355536	-	3097	LOC110535340	-	-	protein asteroid homolog 1-like [Oncorhynchus mykiss]	110535340	-	-	-	-
eif4eb	498.716	35.6235	961.809	26.9993	4.75485	2.91895e-20	1.50385e-17	Up Regulation	NC_048589.1	23962316	23973031	-	2103	eif4eb	-	K03259	eukaryotic translation initiation factor 4E isoform X1 [Oncorhynchus mykiss]	110505666	-	-	-	ko04910(Insulin signaling pathway);ko04211(Longevity regulating pathway);ko04151(PI3K-Akt signaling pathway);ko04150(mTOR signaling pathway);ko04066(HIF-1 signaling pathway);ko01521(EGFR tyrosine kinase inhibitor resistance)
LOC110514021	655.468	48.9112	1262.03	25.8024	4.68943	3.26389e-20	1.65915e-17	Up Regulation	NC_048567.1	22457412	22460489	-	1936	LOC110514021	GO:0016020;GO:0016021	K06510	CD83 antigen [Oncorhynchus mykiss]	110514021	-	GO:0016020//membrane;GO:0016021//integral component of membrane;	-	-
LOC110500407	3525.44	305.278	6745.59	22.0966	4.46575	3.36286e-20	1.68696e-17	Up Regulation	NC_048585.1	40385371	40393305	-	2134	LOC110500407	GO:0005515	K12009	E3 ubiquitin-protein ligase TRIM39 [Oncorhynchus mykiss]	110500407	-	-	GO:0005515//protein binding;	-
LOC110537053	389.613	25.8432	753.382	29.152	4.86552	3.52028e-20	1.743e-17	Up Regulation	NC_048576.1	15950978	15956658	+	3346	LOC110537053	GO:0016020;GO:0016757	K09663	beta-1,3-galactosyl-O-glycosyl-glycoprotein beta-1,6-N-acetylglucosaminyltransferase 4 [Oncorhynchus mykiss]	110537053	-	GO:0016020//membrane;	GO:0016757//glycosyltransferase activity;	ko00512(Mucin type O-glycan biosynthesis)
LOC110531504	1281.37	106.286	2456.45	23.1116	4.53054	5.38123e-20	2.63025e-17	Up Regulation	NC_048573.1	13211515	13217001	-	2662	LOC110531504	-	K12009	E3 ubiquitin-protein ligase TRIM21 [Oncorhynchus mykiss]	110531504	-	-	-	-
LOC110486909	605.293	49.207	1161.38	23.6019	4.56083	1.14107e-19	5.50673e-17	Up Regulation	NC_048577.1	57613961	57625405	+	9642	LOC110486909	GO:0005515	K23949	sterile alpha motif domain-containing protein 9-like [Oncorhynchus mykiss]	110486909	-	-	GO:0005515//protein binding;	-
LOC110510581	282.097	18.2617	545.933	29.895	4.90183	1.92236e-19	9.16126e-17	Up Regulation	NC_048567.1	14389198	14397283	-	1816	LOC110510581	-	K06771	sialoadhesin-like [Oncorhynchus mykiss]	110510581	-	-	-	ko04514(Cell adhesion molecules)
lgals9	654.751	55.2308	1254.27	22.7096	4.50523	2.85246e-19	1.34259e-16	Up Regulation	NC_048576.1	25238748	25248614	+	1756	lgals9	GO:0030246	K10093	VHSV-induced protein-9 [Oncorhynchus mykiss]	100136627	-	-	GO:0030246//carbohydrate binding;	-
LOC110491485	337.316	22.4147	652.216	29.0977	4.86283	4.17991e-19	1.9434e-16	Up Regulation	NC_048565.1	16426112	16432609	-	1056	LOC110491485	-	-	uncharacterized protein LOC110491485 [Oncorhynchus mykiss]	110491485	-	-	-	-
LOC110523368	251.033	15.9259	486.139	30.525	4.93192	4.91346e-19	2.25693e-16	Up Regulation	NC_048565.1	43851506	43854121	-	1621	LOC110523368	GO:0005515	K12015	pyrin isoform X1 [Oncorhynchus mykiss]	110523368	-	-	GO:0005515//protein binding;	-
eif2ak2	2030.97	195.698	3866.24	19.7562	4.30423	5.90554e-19	2.68034e-16	Up Regulation	NC_048580.1	2252487	2288576	-	2761	eif2ak2	GO:0003723;GO:0004672;GO:0005524	K16195	interferon-induced, double-stranded RNA-activated protein kinase isoform X1 [Oncorhynchus mykiss]	100271898	-	-	GO:0003723//RNA binding;GO:0004672//protein kinase activity;GO:0005524//ATP binding;	ko05203(Viral carcinogenesis);ko05171(Coronavirus disease - COVID-19);ko05169(Epstein-Barr virus infection);ko05168(Herpes simplex virus 1 infection);ko05167(Kaposi sarcoma-associated herpesvirus infection);ko05165(Human papillomavirus infection);ko05164(Influenza A);ko05162(Measles);ko05160(Hepatitis C);ko05010(Alzheimer disease);ko04217(Necroptosis);ko04141(Protein processing in endoplasmic ret…
ponzr1	3334.54	331.694	6337.38	19.1061	4.25596	1.37701e-18	6.11547e-16	Up Regulation	NC_048573.1	20247488	20254228	-	1821	ponzr1	-	-	plac8 onzin related protein 1 [Oncorhynchus mykiss]	110531714	-	-	-	-
si:ch211-212k18.15	1306.36	126.295	2486.43	19.6874	4.2992	1.37949e-18	6.11547e-16	Up Regulation	NC_048585.1	43255651	43267007	-	1361	si:ch211-212k18.15	GO:0004842;GO:0016567;GO:0016740;GO:0046872	-	probable E3 ubiquitin-protein ligase RNF144A-A [Oncorhynchus mykiss]	110500498	GO:0016567//protein ubiquitination;	-	GO:0004842//ubiquitin-protein transferase activity;GO:0016740//transferase activity;GO:0046872//metal ion binding;	-
LOC110537350	4138.09	420.107	7856.08	18.7002	4.22498	1.58493e-18	6.94544e-16	Up Regulation	NC_048576.1	28536566	28566720	-	13565	LOC110537350	-	K17592	sacsin isoform X1 [Oncorhynchus mykiss]	110537350	-	-	-	-
LOC110508243	11913.1	1266.23	22560	17.8167	4.15516	2.72078e-18	1.17875e-15	Up Regulation	NC_048592.1	36339085	36391023	-	15067	LOC110508243	-	-	E3 ubiquitin-protein ligase rnf213-alpha isoform X1 [Oncorhynchus mykiss]	110508243	-	-	-	-
samd9l	6537.73	706.733	12368.7	17.5013	4.12939	2.8427e-18	1.21417e-15	Up Regulation	NC_048577.1	54457555	54544268	+	9308	samd9l	-	-	sterile alpha motif domain-containing protein 9-like isoform X1 [Oncorhynchus mykiss]	110538775	-	-	-	-
LOC110497450	73.9592	1.51337	146.405	96.7415	6.59606	2.86623e-18	1.21417e-15	Up Regulation	NC_048583.1	17848842	17851818	-	2977	LOC110497450	-	K10651	E3 ubiquitin-protein ligase TRIM39-like [Oncorhynchus mykiss]	110497450	-	-	-	ko05322(Systemic lupus erythematosus)
ublp	2810.02	16.4549	5603.58	340.541	8.41168	4.11131e-18	1.72246e-15	Up Regulation	NC_048570.1	31634776	31635836	-	595	ublp	GO:0005515;GO:0034340	-	ubiquitin-like protein [Oncorhynchus mykiss]	100136629	GO:0034340//response to type I interferon;	-	GO:0005515//protein binding;	-
LOC100136003	8362.63	904.928	15820.3	17.4824	4.12783	4.79175e-18	1.98571e-15	Up Regulation	NC_050572.1	33042382	33051361	+	3181	LOC100136003	-	-	VHSV-induced protein isoform X1 [Oncorhynchus mykiss]	100136003	-	-	-	-
LOC110522343	3098.82	335.043	5862.6	17.4981	4.12912	5.24817e-18	2.15147e-15	Up Regulation	NC_048568.1	22660955	22674233	-	4802	LOC110522343	-	-	interferon-induced protein 44-like isoform X1 [Oncorhynchus mykiss]	110522343	-	-	-	-
helz2a	21297.1	661.366	41932.9	63.4036	5.98649	5.44824e-18	2.20972e-15	Up Regulation	NC_048571.1	77249952	77275885	-	8842	helz2a	GO:0003676;GO:0003723;GO:0004386;GO:0004540;GO:0008270;GO:0046872	-	helicase with zinc finger domain 2 isoform X1 [Oncorhynchus mykiss]	100136002	-	-	GO:0003676//nucleic acid binding;GO:0003723//RNA binding;GO:0004386//helicase activity;GO:0004540//ribonuclease activity;GO:0008270//zinc ion binding;GO:0046872//metal ion binding;	-
LOC110520020	11258.7	1265.47	21252	16.7937	4.06984	8.60489e-18	3.45328e-15	Up Regulation	NC_048567.1	45400285	45432858	-	4505	LOC110520020	GO:0003677;GO:0003700;GO:0005634;GO:0005737;GO:0006355;GO:0007165;GO:0009987;GO:0050794	K11220	signal transducer and activator of transcription 1-alpha/beta isoform X1 [Oncorhynchus mykiss]	110520020	GO:0006355//regulation of transcription, DNA-templated;GO:0007165//signal transduction;GO:0009987//cellular process;GO:0050794//regulation of cellular process;	GO:0005634//nucleus;GO:0005737//cytoplasm;	GO:0003677//DNA binding;GO:0003700//DNA-binding transcription factor activity;	ko05321(Inflammatory bowel disease);ko05235(PD-L1 expression and PD-1 checkpoint pathway in cancer);ko05212(Pancreatic cancer);ko05200(Pathways in cancer);ko05171(Coronavirus disease - COVID-19);ko05169(Epstein-Barr virus infection);ko05168(Herpes simplex virus 1 infection);ko05167(Kaposi sarcoma-associated herpesvirus infection);ko05165(Human papillomavirus infection);ko05164(Influenza A);ko0516…
hdhd5	1672.2	182.024	3162.38	17.3735	4.11881	1.23568e-17	4.90734e-15	Up Regulation	NC_050570.1	10265335	10271358	-	3084	hdhd5	-	-	haloacid dehalogenase-like hydrolase domain-containing 5 [Oncorhynchus mykiss]	110521297	-	-	-	-
LOC118936305	1092.31	116.734	2067.89	17.7146	4.14687	1.30789e-17	5.14054e-15	Up Regulation	NC_048565.1	73570975	73573371	+	2265	LOC118936305	-	-	interferon-induced protein with tetratricopeptide repeats 1-like [Oncorhynchus mykiss]	118936305	-	-	-	-
LOC110500466	3327.79	373.995	6281.59	16.7959	4.07004	1.51899e-17	5.90933e-15	Up Regulation	NC_048566.1	95703359	95721115	-	2009	LOC110500466	GO:0003824;GO:0004514;GO:0005125;GO:0005576;GO:0005615;GO:0005634;GO:0005737;GO:0007165;GO:0009435;GO:0009987;GO:0016740;GO:0016757;GO:0019363;GO:0032922;GO:0047280;GO:0048511	K03462	nicotinamide phosphoribosyltransferase [Oncorhynchus mykiss]	110500466	GO:0007165//signal transduction;GO:0009435//NAD biosynthetic process;GO:0009987//cellular process;GO:0019363//pyridine nucleotide biosynthetic process;GO:0032922//circadian regulation of gene expression;GO:0048511//rhythmic process;	GO:0005576//extracellular region;GO:0005615//extracellular space;GO:0005634//nucleus;GO:0005737//cytoplasm;	GO:0003824//catalytic activity;GO:0004514//nicotinate-nucleotide diphosphorylase (carboxylating) activity;GO:0005125//cytokine activity;GO:0016740//transferase activity;GO:0016757//glycosyltransferase activity;GO:0047280//nicotinamide phosphoribosyltransferase activity;	ko04621(NOD-like receptor signaling pathway);ko00760(Nicotinate and nicotinamide metabolism)
LOC110495909	289.066	23.1182	555.014	24.0076	4.58542	2.07109e-17	7.9758e-15	Up Regulation	NC_048582.1	25405613	25407437	+	1722	LOC110495909	-	-	contactin-associated protein-like 5 [Oncorhynchus mykiss]	110495909	-	-	-	-
LOC110532020	811.016	85.0984	1536.93	18.0606	4.17478	2.12447e-17	8.09953e-15	Up Regulation	NC_048573.1	39240179	39256626	+	4200	LOC110532020	-	-	RNA-binding protein 38 [Oncorhynchus mykiss]	110532020	-	-	-	-
LOC100135999	3848.69	450.837	7246.55	16.0735	4.00662	3.07796e-17	1.16185e-14	Up Regulation	NC_048593.1	27589793	27592478	-	1443	LOC100135999	GO:0003950	K15261	VHSV-induced protein-10 [Oncorhynchus mykiss]	100135999	-	-	GO:0003950//NAD+ ADP-ribosyltransferase activity;	-
stat1b	5123.53	598.169	9648.89	16.1307	4.01174	3.58635e-17	1.34049e-14	Up Regulation	NC_048586.1	19133734	19173341	+	3780	stat1b	GO:0003677;GO:0003700;GO:0005634;GO:0005737;GO:0006355;GO:0007165;GO:0009987;GO:0019221;GO:0045944;GO:0050794	K11220	signal transducer and activator of transcription 1b isoform X1 [Oncorhynchus mykiss]	110501544	GO:0006355//regulation of transcription, DNA-templated;GO:0007165//signal transduction;GO:0009987//cellular process;GO:0019221//cytokine-mediated signaling pathway;GO:0045944//positive regulation of transcription by RNA polymerase II;GO:0050794//regulation of cellular process;	GO:0005634//nucleus;GO:0005737//cytoplasm;	GO:0003677//DNA binding;GO:0003700//DNA-binding transcription factor activity;	ko05321(Inflammatory bowel disease);ko05235(PD-L1 expression and PD-1 checkpoint pathway in cancer);ko05212(Pancreatic cancer);ko05200(Pathways in cancer);ko05171(Coronavirus disease - COVID-19);ko05169(Epstein-Barr virus infection);ko05168(Herpes simplex virus 1 infection);ko05167(Kaposi sarcoma-associated herpesvirus infection);ko05165(Human papillomavirus infection);ko05164(Influenza A);ko0516…
LOC110494989	371.721	707.531	35.9101	0.0507541	-4.30033	4.63405e-17	1.71527e-14	Down Regulation	NC_048581.1	50510419	50543166	+	6520	LOC110494989	-	K06244	laminin subunit beta-3 isoform X1 [Oncorhynchus mykiss]	110494989	-	-	-	ko05222(Small cell lung cancer);ko05200(Pathways in cancer);ko05165(Human papillomavirus infection);ko05146(Amoebiasis);ko05145(Toxoplasmosis);ko04512(ECM-receptor interaction);ko04510(Focal adhesion);ko04151(PI3K-Akt signaling pathway)
LOC110514034	149.724	8.70011	290.747	33.4188	5.06259	5.61921e-17	2.05993e-14	Up Regulation	NC_048567.1	22460524	22472139	+	1779	LOC110514034	-	-	uncharacterized protein LOC110514034 isoform X1 [Oncorhynchus mykiss]	110514034	-	-	-	-
LOC110494174	525.435	39.9392	1010.93	25.3117	4.66174	6.26384e-17	2.27437e-14	Up Regulation	NC_048581.1	56863434	56871212	+	4185	LOC110494174	GO:0006744;GO:0045333;GO:0048039	K18588	coenzyme Q-binding protein COQ10 homolog B, mitochondrial isoform X1 [Oncorhynchus mykiss]	110494174	GO:0006744//ubiquinone biosynthetic process;GO:0045333//cellular respiration;	-	GO:0048039//ubiquinone binding;	-
LOC118936358	710.712	80.3572	1341.07	16.6888	4.06081	6.46521e-17	2.32534e-14	Up Regulation	NC_048583.1	8508698	8518764	-	4332	LOC118936358	-	-	protein unc-93 homolog B1-like isoform X1 [Oncorhynchus mykiss]	118936358	-	-	-	-
LOC110501729	5163.53	633.034	9694.02	15.3136	3.93674	9.77722e-17	3.4837e-14	Up Regulation	NC_048586.1	30542283	30552051	-	4781	LOC110501729	-	-	guanylate-binding protein 1-like isoform X1 [Oncorhynchus mykiss]	110501729	-	-	-	-
LOC110507403	1957.28	3682.82	231.744	0.0629255	-3.99021	1.2876e-16	4.54534e-14	Down Regulation	NC_048591.1	6002715	6007384	+	2425	LOC110507403	GO:0003677;GO:0003700;GO:0005634;GO:0006355;GO:0006357	K09029	protein fosB [Oncorhynchus mykiss]	110507403	GO:0006355//regulation of transcription, DNA-templated;GO:0006357//regulation of transcription by RNA polymerase II;	GO:0005634//nucleus;	GO:0003677//DNA binding;GO:0003700//DNA-binding transcription factor activity;	ko05034(Alcoholism);ko05031(Amphetamine addiction);ko05030(Cocaine addiction);ko04657(IL-17 signaling pathway);ko04380(Osteoclast differentiation)
LOC110521260	1087.3	128.431	2046.16	15.932	3.99385	1.48572e-16	5.19663e-14	Up Regulation	NC_050570.1	8940940	8947318	-	2722	LOC110521260	GO:0005515;GO:0008270	-	tripartite motif-containing protein 16 isoform X1 [Oncorhynchus mykiss]	110521260	-	-	GO:0005515//protein binding;GO:0008270//zinc ion binding;	-
ccl19a.1	2924.14	26.2634	5822.01	221.678	7.79232	1.58431e-16	5.49107e-14	Up Regulation	NC_048570.1	6719880	6741493	+	1364	ccl19a.1	-	K05512	C-C motif chemokine 19a.1 [Oncorhynchus mykiss]	110525193	-	-	-	ko04064(NF-kappa B signaling pathway);ko04062(Chemokine signaling pathway);ko04061(Viral protein interaction with cytokine and cytokine receptor);ko04060(Cytokine-cytokine receptor interaction)
LOC110491862	185.58	15.105	356.055	23.5719	4.559	1.6826e-16	5.7792e-14	Up Regulation	NC_048580.1	35077807	35079706	-	1233	LOC110491862	-	K05143	tumor necrosis factor receptor superfamily member 6B [Oncorhynchus mykiss]	110491862	-	-	-	ko04060(Cytokine-cytokine receptor interaction)
LOC110507531	698.006	80.5296	1315.48	16.3354	4.02993	1.91136e-16	6.45899e-14	Up Regulation	NC_048591.1	10459523	10462142	-	1426	LOC110507531	GO:0006915;GO:0008270;GO:0046872	-	XIAP-associated factor 1 isoform X1 [Oncorhynchus mykiss]	110507531	GO:0006915//apoptotic process;	-	GO:0008270//zinc ion binding;GO:0046872//metal ion binding;	-
LOC118936268	2149.37	11.1085	4287.63	385.978	8.59237	1.92425e-16	6.45899e-14	Up Regulation	NC_048570.1	31640221	31641551	-	870	LOC118936268	-	K08770	polyubiquitin-like [Oncorhynchus mykiss]	118936268	-	-	-	ko05167(Kaposi sarcoma-associated herpesvirus infection);ko05131(Shigellosis);ko05022(Pathways of neurodegeneration - multiple diseases);ko05012(Parkinson disease);ko04137(Mitophagy - animal);ko04120(Ubiquitin mediated proteolysis);ko03320(PPAR signaling pathway)
LOC110497173	622.847	11.3931	1234.3	108.338	6.75939	1.93134e-16	6.45899e-14	Up Regulation	NC_048574.1	71428009	71431719	-	1717	LOC110497173	-	-	uncharacterized protein LOC110497173 [Oncorhynchus mykiss]	110497173	-	-	-	-
LOC110534567	732.467	85.9578	1378.98	16.0425	4.00383	2.86776e-16	9.50726e-14	Up Regulation	NC_048566.1	26794149	26814659	-	2389	LOC110534567	-	-	zinc finger-containing ubiquitin peptidase 1 isoform X1 [Oncorhynchus mykiss]	110534567	-	-	-	-
LOC110498001	3556.06	145.532	6966.58	47.8699	5.58105	2.90352e-16	9.5428e-14	Up Regulation	NC_048583.1	46004066	46006036	-	1107	LOC110498001	GO:0016020;GO:0016021	-	interferon alpha-inducible protein 27-like protein 2A [Oncorhynchus mykiss]	110498001	-	GO:0016020//membrane;GO:0016021//integral component of membrane;	-	-
LOC110528534	4518.58	579.312	8457.85	14.5998	3.86788	3.09912e-16	1.00986e-13	Up Regulation	NC_048571.1	77307821	77344086	+	9496	LOC110528534	GO:0003723;GO:0004386;GO:0004540;GO:0046872	-	helicase with zinc finger domain 2 [Oncorhynchus mykiss]	110528534	-	-	GO:0003723//RNA binding;GO:0004386//helicase activity;GO:0004540//ribonuclease activity;GO:0046872//metal ion binding;	-
pkz	1551	193.82	2908.18	15.0045	3.90733	3.47971e-16	1.12427e-13	Up Regulation	NC_048580.1	2198705	2235939	-	5588	pkz	GO:0003692;GO:0003723;GO:0003726;GO:0004672;GO:0005524;GO:0006468	K16195	protein kinase containing Z-DNA binding domains isoform X1 [Oncorhynchus mykiss]	110491201	GO:0006468//protein phosphorylation;	-	GO:0003692//left-handed Z-DNA binding;GO:0003723//RNA binding;GO:0003726//double-stranded RNA adenosine deaminase activity;GO:0004672//protein kinase activity;GO:0005524//ATP binding;	ko05203(Viral carcinogenesis);ko05171(Coronavirus disease - COVID-19);ko05169(Epstein-Barr virus infection);ko05168(Herpes simplex virus 1 infection);ko05167(Kaposi sarcoma-associated herpesvirus infection);ko05165(Human papillomavirus infection);ko05164(Influenza A);ko05162(Measles);ko05160(Hepatitis C);ko05010(Alzheimer disease);ko04217(Necroptosis);ko04141(Protein processing in endoplasmic ret…
LOC100135998	442.321	49.0844	835.558	17.0229	4.0894	3.63028e-16	1.16306e-13	Up Regulation	NC_048579.1	58063226	58066442	+	981	LOC100135998	GO:0016020;GO:0016021;GO:0110165	K21955	VHSV-induced protein-6 [Oncorhynchus mykiss]	100135998	-	GO:0016020//membrane;GO:0016021//integral component of membrane;GO:0110165//cellular anatomical entity;	-	-
LOC110527213	486.2	54.8806	917.52	16.7185	4.06337	4.01058e-16	1.2742e-13	Up Regulation	NC_048582.1	12571911	12600335	+	2405	LOC110527213	-	-	uncharacterized protein LOC110527213 isoform X1 [Oncorhynchus mykiss]	110527213	-	-	-	-
LOC110510677	2264.4	290.356	4238.44	14.5974	3.86764	4.12915e-16	1.30102e-13	Up Regulation	NC_048571.1	48196783	48214546	+	2982	LOC110510677	GO:0016020;GO:0038023;GO:0140625	-	opioid growth factor receptor-like protein 1 isoform X1 [Oncorhynchus mykiss]	110510677	-	GO:0016020//membrane;	GO:0038023//signaling receptor activity;GO:0140625//opioid growth factor receptor activity;	-
ifit10	807.688	101.775	1513.6	14.872	3.89453	7.17235e-16	2.24136e-13	Up Regulation	NC_048580.1	13643904	13646373	+	2305	ifit10	GO:0005515	-	interferon-induced protein with tetratricopeptide repeats 5 [Oncorhynchus mykiss]	110491394	-	-	GO:0005515//protein binding;	-
cd209	1116.84	141.234	2092.44	14.8154	3.88903	9.36473e-16	2.90269e-13	Up Regulation	NC_048567.1	30781946	30785741	+	1586	cd209	GO:0016021;GO:0050829	K10059	CD209 molecule [Oncorhynchus mykiss]	100136662	GO:0050829//defense response to Gram-negative bacterium;	GO:0016021//integral component of membrane;	-	ko05152(Tuberculosis);ko04625(C-type lectin receptor signaling pathway)
LOC110488243	6005.2	835.08	11175.3	13.3823	3.74226	1.3797e-15	4.24204e-13	Up Regulation	NC_050572.1	29672909	29680195	+	3477	LOC110488243	GO:0005525	-	interferon-induced protein 44-like [Oncorhynchus mykiss]	110488243	-	-	GO:0005525//GTP binding;	-
LOC110531659	369.609	25.6867	713.531	27.7783	4.79588	1.86627e-15	5.69213e-13	Up Regulation	NC_048573.1	18283728	18298817	-	6975	LOC110531659	-	-	interferon-induced very large GTPase 1 [Oncorhynchus mykiss]	110531659	-	-	-	-
LOC110490768	1478.49	197.623	2759.35	13.9627	3.80351	1.90224e-15	5.75578e-13	Up Regulation	NC_048579.1	58569356	58590694	-	8625	LOC110490768	GO:0003950;GO:0046872	K15259	protein mono-ADP-ribosyltransferase PARP12 isoform X1 [Oncorhynchus mykiss]	110490768	-	-	GO:0003950//NAD+ ADP-ribosyltransferase activity;GO:0046872//metal ion binding;	-
LOC110529645	238.537	25.0359	452.038	18.0556	4.17437	2.42151e-15	7.26929e-13	Up Regulation	NC_048572.1	23694461	23732156	-	3346	LOC110529645	-	-	uncharacterized protein LOC110529645 isoform X1 [Oncorhynchus mykiss]	110529645	-	-	-	-
LOC110490198	4858.84	706.335	9011.34	12.7579	3.67332	3.1925e-15	9.50891e-13	Up Regulation	NC_048579.1	48543196	48581108	-	4245	LOC110490198	GO:0003677;GO:0003723;GO:0004386;GO:0005634;GO:0005635;GO:0016020;GO:0016021;GO:0032574;GO:0035194	K18422	putative helicase mov-10-B.1 [Oncorhynchus mykiss]	110490198	GO:0035194//post-transcriptional gene silencing by RNA;	GO:0005634//nucleus;GO:0005635//nuclear envelope;GO:0016020//membrane;GO:0016021//integral component of membrane;	GO:0003677//DNA binding;GO:0003723//RNA binding;GO:0004386//helicase activity;GO:0032574//5'-3' RNA helicase activity;	-
LOC110533001	859.319	77.792	1640.85	21.0927	4.39867	3.45871e-15	1.0222e-12	Up Regulation	NC_048573.1	15352282	15362094	+	2565	LOC110533001	GO:0000166;GO:0005525;GO:0016020;GO:0016021	-	uncharacterized protein LOC110533001 [Oncorhynchus mykiss]	110533001	-	GO:0016020//membrane;GO:0016021//integral component of membrane;	GO:0000166//nucleotide binding;GO:0005525//GTP binding;	-
LOC110500497	872.149	117.356	1626.94	13.8633	3.7932	4.42869e-15	1.2988e-12	Up Regulation	NC_048585.1	43234646	43245107	+	2378	LOC110500497	GO:0005515;GO:0042981	K12799	uncharacterized protein LOC110500497 [Oncorhynchus mykiss]	110500497	GO:0042981//regulation of apoptotic process;	-	GO:0005515//protein binding;	ko05417(Lipid and atherosclerosis);ko05164(Influenza A);ko05135(Yersinia infection);ko05134(Legionellosis);ko05133(Pertussis);ko05132(Salmonella infection);ko05131(Shigellosis);ko05130(Pathogenic Escherichia coli infection);ko04625(C-type lectin receptor signaling pathway);ko04623(Cytosolic DNA-sensing pathway);ko04621(NOD-like receptor signaling pathway);ko04217(Necroptosis)
LOC110492853	392.641	49.6658	735.616	14.8113	3.88863	4.50049e-15	1.30978e-12	Up Regulation	NC_048580.1	22576029	22581228	+	2400	LOC110492853	-	-	uncharacterized protein LOC110492853 isoform X1 [Oncorhynchus mykiss]	110492853	-	-	-	-
LOC110494241	6412.6	951.439	11873.8	12.4798	3.64152	4.71162e-15	1.36084e-12	Up Regulation	NC_048581.1	59012922	59028401	-	4504	LOC110494241	GO:0007219;GO:0016567	K06058	E3 ubiquitin-protein ligase DTX3L isoform X1 [Oncorhynchus mykiss]	110494241	GO:0007219//Notch signaling pathway;GO:0016567//protein ubiquitination;	-	-	ko04330(Notch signaling pathway)
LOC110486614	1288.82	182.687	2394.95	13.1096	3.71255	4.92199e-15	1.41091e-12	Up Regulation	NC_048566.1	30481004	30484360	-	2283	LOC110486614	-	K19619	tyrosyl-DNA phosphodiesterase 2 [Oncorhynchus mykiss]	110486614	-	-	-	-
si:ch211-244b2.3	1629.12	232.467	3025.77	13.0159	3.7022	5.38271e-15	1.53146e-12	Up Regulation	NC_048585.1	18671913	18683306	+	3790	si:ch211-244b2.3	-	-	uncharacterized protein si:ch211-244b2.3 [Oncorhynchus mykiss]	110499899	-	-	-	-
LOC110512403	2730.46	390.212	5070.71	12.9948	3.69986	6.01634e-15	1.69906e-12	Up Regulation	NC_048582.1	5923503	5949854	+	4441	LOC110512403	-	K05464	growth arrest-specific protein 6 isoform X1 [Oncorhynchus mykiss]	110512403	-	-	-	ko01521(EGFR tyrosine kinase inhibitor resistance)
LOC110500207	1146.22	163.208	2129.24	13.0462	3.70556	6.19882e-15	1.73772e-12	Up Regulation	NC_048585.1	29961116	29978815	-	3246	LOC110500207	-	K03462	nicotinamide phosphoribosyltransferase [Oncorhynchus mykiss]	110500207	-	-	-	ko04621(NOD-like receptor signaling pathway);ko00760(Nicotinate and nicotinamide metabolism)
LOC110489275	184.964	19.0426	350.885	18.4263	4.20369	6.40272e-15	1.78178e-12	Up Regulation	NC_050572.1	35579604	35585530	-	2406	LOC110489275	-	K17834	cyclic GMP-AMP synthase [Oncorhynchus mykiss]	110489275	-	-	-	ko05171(Coronavirus disease - COVID-19);ko05170(Human immunodeficiency virus 1 infection);ko05168(Herpes simplex virus 1 infection);ko05163(Human cytomegalovirus infection);ko05131(Shigellosis);ko04623(Cytosolic DNA-sensing pathway)
LOC118941095	333.88	40.4844	627.276	15.4943	3.95366	6.70379e-15	1.85204e-12	Up Regulation	NC_048582.1	11809043	11814232	+	3995	LOC118941095	-	-	SOSS complex subunit B2-like [Oncorhynchus mykiss]	118941095	-	-	-	-
LOC110528445	1358.21	110.349	2606.07	23.6166	4.56173	7.08729e-15	1.94391e-12	Up Regulation	NC_048571.1	72555403	72573499	-	1831	LOC110528445	GO:0005525	-	interferon-induced protein 44 [Oncorhynchus mykiss]	110528445	-	-	GO:0005525//GTP binding;	-
LOC110507636	420.504	53.7037	787.305	14.6602	3.87383	9.16215e-15	2.49505e-12	Up Regulation	NC_048591.1	16391022	16394010	-	1735	LOC110507636	-	K06498	high affinity immunoglobulin gamma Fc receptor I [Oncorhynchus mykiss]	110507636	-	-	-	ko05322(Systemic lupus erythematosus);ko05221(Acute myeloid leukemia);ko05202(Transcriptional misregulation in cancer);ko05152(Tuberculosis);ko05150(Staphylococcus aureus infection);ko05140(Leishmaniasis);ko04666(Fc gamma R-mediated phagocytosis);ko04640(Hematopoietic cell lineage);ko04613(Neutrophil extracellular trap formation);ko04380(Osteoclast differentiation);ko04145(Phagosome)
LOC110516286	362.292	47.7561	676.828	14.1726	3.82503	1.23822e-14	3.34802e-12	Up Regulation	NC_048576.1	86158767	86166862	+	3020	LOC110516286	-	-	interferon-induced protein 44-like [Oncorhynchus mykiss]	110516286	-	-	-	-
LOC110489932	1592.57	241.833	2943.3	12.1708	3.60535	1.25366e-14	3.36591e-12	Up Regulation	NC_048579.1	28205717	28216245	+	4529	LOC110489932	GO:0005515;GO:0008270;GO:0046872	-	tripartite motif-containing protein 16-like isoform X1 [Oncorhynchus mykiss]	110489932	-	-	GO:0005515//protein binding;GO:0008270//zinc ion binding;GO:0046872//metal ion binding;	-
LOC110486424	6234.52	930.406	11538.6	12.4017	3.63247	1.51599e-14	4.04176e-12	Up Regulation	NC_048577.1	42634553	42654428	-	6503	LOC110486424	-	-	interferon-induced very large GTPase 1 isoform X1 [Oncorhynchus mykiss]	110486424	-	-	-	-
crfb4	1336.2	208.198	2464.19	11.8358	3.56509	2.96578e-14	7.85211e-12	Up Regulation	NC_048567.1	78174200	78191666	-	2518	crfb4	GO:0016021	K05135	cytokine receptor family member b4 precursor [Oncorhynchus mykiss]	101268948	-	GO:0016021//integral component of membrane;	-	ko05163(Human cytomegalovirus infection);ko05152(Tuberculosis);ko05145(Toxoplasmosis);ko04630(JAK-STAT signaling pathway);ko04061(Viral protein interaction with cytokine and cytokine receptor);ko04060(Cytokine-cytokine receptor interaction)
LOC110529643	944.486	142.411	1746.56	12.2642	3.61639	3.08244e-14	8.1047e-12	Up Regulation	NC_048572.1	23614938	23659111	-	4083	LOC110529643	-	K16524	uncharacterized protein LOC110529643 isoform X1 [Oncorhynchus mykiss]	110529643	-	-	-	-
LOC110501621	417.945	58.4533	777.436	13.3001	3.73337	3.7499e-14	9.79211e-12	Up Regulation	NC_048586.1	25396050	25400976	-	4188	LOC110501621	-	K12009	zinc finger protein RFP [Oncorhynchus mykiss]	110501621	-	-	-	-
LOC110498932	3987.54	638.876	7336.21	11.483	3.52143	4.29825e-14	1.11477e-11	Up Regulation	NC_048584.1	9440645	9468339	+	3860	LOC110498932	-	K15260	protein mono-ADP-ribosyltransferase PARP9 isoform X1 [Oncorhynchus mykiss]	110498932	-	-	-	-
LOC110499870	401.734	56.7752	746.692	13.1517	3.71718	4.41972e-14	1.13853e-11	Up Regulation	NC_048579.1	64544135	64552715	+	5236	LOC110499870	-	K12015	pyrin-like [Oncorhynchus mykiss]	110499870	-	-	-	-
ky	495.208	73.1793	917.238	12.5341	3.64779	4.49548e-14	1.15027e-11	Up Regulation	NC_048578.1	23314948	23321657	+	3604	ky	-	-	hillarin isoform X1 [Oncorhynchus mykiss]	110489001	-	-	-	-
LOC110488101	503.914	74.1835	933.644	12.5856	3.6537	5.16744e-14	1.31339e-11	Up Regulation	NC_050572.1	22191696	22222102	+	2034	LOC110488101	-	-	uncharacterized protein LOC110488101 isoform X1 [Oncorhynchus mykiss]	110488101	-	-	-	-
LOC110512085	4137.22	684.318	7590.13	11.0915	3.47139	7.72016e-14	1.94921e-11	Up Regulation	NC_048577.1	61946652	62016705	-	18953	LOC110512085	-	-	E3 ubiquitin-protein ligase rnf213-alpha-like isoform X1 [Oncorhynchus mykiss]	110512085	-	-	-	-
LOC110491258	709.917	112.893	1306.94	11.5768	3.53317	9.35489e-14	2.34642e-11	Up Regulation	NW_023493662.1	319393	329557	+	3015	LOC110491258	-	-	tripartite motif-containing protein 16-like [Oncorhynchus mykiss]	110491258	-	-	-	-
LOC110501845	1173.84	192.814	2154.87	11.1759	3.48232	9.67171e-14	2.41003e-11	Up Regulation	NC_048586.1	38438184	38450743	-	2600	LOC110501845	-	K09517	dnaJ homolog subfamily B member 11 [Oncorhynchus mykiss]	110501845	-	-	-	ko04141(Protein processing in endoplasmic reticulum)
LOC110521061	99.5799	191.34	7.8203	0.0408713	-4.61277	9.80024e-14	2.41918e-11	Down Regulation	NC_048568.1	22262381	22265570	-	2450	LOC110521061	-	-	serine protease 23 [Oncorhynchus mykiss]	110521061	-	-	-	-
irf3	1395.52	231.693	2559.34	11.0462	3.46548	9.83535e-14	2.41918e-11	Up Regulation	NC_048580.1	29481644	29492902	+	2650	irf3	GO:0000976;GO:0003677;GO:0003700;GO:0005515;GO:0005634;GO:0006355;GO:0009987;GO:0048471	K05411	interferon regulatory factor 3 isoform X1 [Oncorhynchus mykiss]	100750229	GO:0006355//regulation of transcription, DNA-templated;GO:0009987//cellular process;	GO:0005634//nucleus;GO:0048471//perinuclear region of cytoplasm;	GO:0000976//transcription cis-regulatory region binding;GO:0003677//DNA binding;GO:0003700//DNA-binding transcription factor activity;GO:0005515//protein binding;	ko05417(Lipid and atherosclerosis);ko05203(Viral carcinogenesis);ko05171(Coronavirus disease - COVID-19);ko05170(Human immunodeficiency virus 1 infection);ko05169(Epstein-Barr virus infection);ko05168(Herpes simplex virus 1 infection);ko05167(Kaposi sarcoma-associated herpesvirus infection);ko05165(Human papillomavirus infection);ko05164(Influenza A);ko05163(Human cytomegalovirus infection);ko051…
LOC110494097	1481.8	91.488	2872.12	31.3934	4.97239	1.21188e-13	2.96172e-11	Up Regulation	NC_048581.1	54203763	54226885	-	2943	LOC110494097	GO:0000413;GO:0003755;GO:0005515;GO:0016853	K09571	peptidyl-prolyl cis-trans isomerase FKBP5 [Oncorhynchus mykiss]	110494097	GO:0000413//protein peptidyl-prolyl isomerization;	-	GO:0003755//peptidyl-prolyl cis-trans isomerase activity;GO:0005515//protein binding;GO:0016853//isomerase activity;	ko04915(Estrogen signaling pathway)
LOC110538011	520.969	42.0769	999.861	23.7627	4.57063	1.46253e-13	3.55153e-11	Up Regulation	NC_048576.1	64166272	64207732	-	1273	LOC110538011	-	-	parvalbumin-7 [Oncorhynchus mykiss]	110538011	-	-	-	-
LOC118940271	468.288	73.5905	862.985	11.7269	3.55174	1.56273e-13	3.77083e-11	Up Regulation	NC_048581.1	11515247	11527448	+	1232	LOC118940271	-	-	GTPase IMAP family member 7-like [Oncorhynchus mykiss]	118940271	-	-	-	-
LOC118938161	507.783	80.4282	935.137	11.627	3.5394	1.78824e-13	4.28783e-11	Up Regulation	NC_048577.1	5168329	5177917	-	1265	LOC118938161	-	-	GTPase IMAP family member 7-like [Oncorhynchus mykiss]	118938161	-	-	-	-
zufsp	471.568	72.6021	870.533	11.9905	3.58382	1.99337e-13	4.74983e-11	Up Regulation	NC_048567.1	18210021	18219582	-	2537	zufsp	-	-	zinc finger-containing ubiquitin peptidase 1 isoform X1 [Oncorhynchus mykiss]	110511727	-	-	-	-
LOC110496015	466.624	73.3311	859.917	11.7265	3.5517	2.21037e-13	5.2342e-11	Up Regulation	NC_048566.1	74157073	74167350	-	4792	LOC110496015	-	-	E3 ubiquitin/ISG15 ligase TRIM25-like isoform X1 [Oncorhynchus mykiss]	110496015	-	-	-	-
uba7	791.156	131.477	1450.84	11.0349	3.464	2.35015e-13	5.53084e-11	Up Regulation	NC_048581.1	80603196	80674925	+	3696	uba7	-	K03178	ubiquitin-like modifier-activating enzyme 1 isoform X1 [Oncorhynchus mykiss]	110494671	-	-	-	ko05022(Pathways of neurodegeneration - multiple diseases);ko05012(Parkinson disease);ko04120(Ubiquitin mediated proteolysis)
LOC110497175	495.33	78.7165	911.944	11.5852	3.53421	3.20993e-13	7.50788e-11	Up Regulation	NC_048583.1	5093588	5095659	+	1702	LOC110497175	-	-	uncharacterized protein LOC110497175 [Oncorhynchus mykiss]	110497175	-	-	-	-
LOC110504055	1372.04	238.865	2505.23	10.4881	3.39068	4.22007e-13	9.81039e-11	Up Regulation	NC_048588.1	24908768	24923010	-	2464	LOC110504055	GO:0030246	K10093	galectin-9B isoform X1 [Oncorhynchus mykiss]	110504055	-	-	GO:0030246//carbohydrate binding;	-
LOC110494247	103.525	10.309	196.741	19.0844	4.25433	4.92882e-13	1.13886e-10	Up Regulation	NC_048566.1	66473806	66495082	+	3520	LOC110494247	-	K02098	protein spire homolog 2 isoform X1 [Oncorhynchus mykiss]	110494247	-	-	-	ko04320(Dorso-ventral axis formation)
LOC110500526	1642.91	292.175	2993.64	10.246	3.35699	5.01584e-13	1.15198e-10	Up Regulation	NC_048585.1	44161273	44170782	-	6490	LOC110500526	GO:0005515;GO:0005525	-	interferon-induced very large GTPase 1 [Oncorhynchus mykiss]	110500526	-	-	GO:0005515//protein binding;GO:0005525//GTP binding;	-
LOC110520524	4626.77	634.783	8618.76	13.5775	3.76314	5.13539e-13	1.17238e-10	Up Regulation	NC_048567.1	71986320	71996884	-	3008	LOC110520524	-	-	uncharacterized protein LOC110520524 isoform X1 [Oncorhynchus mykiss]	110520524	-	-	-	-
si:ch211-244b2.4	3992.04	721.882	7262.19	10.0601	3.33057	5.34889e-13	1.21385e-10	Up Regulation	NC_048579.1	62821255	62841674	-	2442	si:ch211-244b2.4	-	-	protein mono-ADP-ribosyltransferase PARP12 isoform X1 [Oncorhynchus mykiss]	110490573	-	-	-	-
LOC110495766	5616.32	1019.87	10212.8	10.0138	3.32392	5.75883e-13	1.29914e-10	Up Regulation	NC_048582.1	19655216	19669147	+	5470	LOC110495766	-	K17907	autophagy-related protein 9A [Oncorhynchus mykiss]	110495766	-	-	-	ko04140(Autophagy - animal);ko04138(Autophagy - yeast);ko04137(Mitophagy - animal);ko04136(Autophagy - other)
LOC110489600	583.748	99.2804	1068.21	10.7596	3.42755	6.68306e-13	1.49877e-10	Up Regulation	NC_048579.1	13140028	13144023	+	2290	LOC110489600	-	-	zinc-binding protein A33-like isoform X1 [Oncorhynchus mykiss]	110489600	-	-	-	-
LOC110497174	694.371	109.932	1278.81	11.6328	3.54012	7.60688e-13	1.69598e-10	Up Regulation	NC_048574.1	71375155	71377159	-	1443	LOC110497174	-	-	uncharacterized protein LOC110497174 [Oncorhynchus mykiss]	110497174	-	-	-	-
LOC110507970	334.347	47.5178	621.177	13.0725	3.70846	7.95051e-13	1.76229e-10	Up Regulation	NC_048566.1	15160172	15170433	+	1785	LOC110507970	-	-	uncharacterized protein LOC110507970 [Oncorhynchus mykiss]	110507970	-	-	-	-
LOC110523317	1697.07	310.082	3084.06	9.94595	3.31411	8.2424e-13	1.81642e-10	Up Regulation	NC_048569.1	15902216	15926643	-	3701	LOC110523317	-	K07759	uncharacterized protein LOC110523317 isoform X1 [Oncorhynchus mykiss]	110523317	-	-	-	-
LOC110507542	1692.98	314.464	3071.5	9.76743	3.28798	8.71325e-13	1.90915e-10	Up Regulation	NC_048591.1	10787642	10805536	+	2942	LOC110507542	-	-	nucleolar protein dao-5 isoform X1 [Oncorhynchus mykiss]	110507542	-	-	-	-
LOC110517190	984.525	14.5843	1954.47	134.012	7.06622	9.2267e-13	2.0101e-10	Up Regulation	NC_048583.1	9939574	9950694	+	3532	LOC110517190	-	K10615	probable E3 ubiquitin-protein ligase HERC6 isoform X1 [Oncorhynchus mykiss]	110517190	-	-	-	ko04120(Ubiquitin mediated proteolysis)
LOC110535696	4479.13	843.607	8114.65	9.61899	3.26589	1.03703e-12	2.24641e-10	Up Regulation	NC_048575.1	40827054	40835309	+	2591	LOC110535696	-	K17293	tetraspanin-36 [Oncorhynchus mykiss]	110535696	-	-	-	-
LOC110491669	2663.66	492.535	4834.79	9.81614	3.29516	1.18968e-12	2.56252e-10	Up Regulation	NC_048580.1	23399396	23404624	+	3820	LOC110491669	GO:0005737;GO:0007219;GO:0016567;GO:0016740;GO:0046872;GO:0061630	-	uncharacterized protein LOC110491669 [Oncorhynchus mykiss]	110491669	GO:0007219//Notch signaling pathway;GO:0016567//protein ubiquitination;	GO:0005737//cytoplasm;	GO:0016740//transferase activity;GO:0046872//metal ion binding;GO:0061630//ubiquitin protein ligase activity;	-
LOC110490403	1406.6	255.67	2557.54	10.0033	3.3224	1.24847e-12	2.67404e-10	Up Regulation	NC_048579.1	57738539	57756086	+	3362	LOC110490403	GO:0003950;GO:0046872	K15259	protein mono-ADP-ribosyltransferase PARP12 isoform X1 [Oncorhynchus mykiss]	110490403	-	-	GO:0003950//NAD+ ADP-ribosyltransferase activity;GO:0046872//metal ion binding;	-
parp14rs1	3511	661.168	6360.83	9.62059	3.26613	1.43925e-12	3.06544e-10	Up Regulation	NC_048576.1	59980746	60009869	+	6671	parp14rs1	GO:0003676;GO:0003950	K15261	poly(ADP-ribose) polymerase family member 14-related sequence 1 isoform X1 [Oncorhynchus mykiss]	110537897	-	-	GO:0003676//nucleic acid binding;GO:0003950//NAD+ ADP-ribosyltransferase activity;	-
ikbke	2195.85	418.136	3973.56	9.50303	3.24839	1.47973e-12	3.13416e-10	Up Regulation	NC_048581.1	78190099	78214386	-	2566	ikbke	-	K07211	inhibitor of nuclear factor kappa-B kinase subunit epsilon [Oncorhynchus mykiss]	110493262	-	-	-	ko05417(Lipid and atherosclerosis);ko05207(Chemical carcinogenesis - receptor activation);ko05171(Coronavirus disease - COVID-19);ko05169(Epstein-Barr virus infection);ko05168(Herpes simplex virus 1 infection);ko05167(Kaposi sarcoma-associated herpesvirus infection);ko05165(Human papillomavirus infection);ko05164(Influenza A);ko05162(Measles);ko05161(Hepatitis B);ko05160(Hepatitis C);ko04936(Alco…
insig1	1213.95	222.012	2205.89	9.93591	3.31265	1.57056e-12	3.30815e-10	Up Regulation	NC_048579.1	30482017	30496207	+	3348	insig1	GO:0008203	-	insulin-induced gene 1 protein [Oncorhynchus mykiss]	110489981	GO:0008203//cholesterol metabolic process;	-	-	-
LOC118936634	116.906	12.3963	221.417	17.8615	4.15878	1.59292e-12	3.33682e-10	Up Regulation	NW_023493683.1	430393	442490	+	2341	LOC118936634	-	-	uncharacterized protein LOC118936634 isoform X1 [Oncorhynchus mykiss]	118936634	-	-	-	-
LOC110522258	973.625	178.494	1768.76	9.90931	3.30878	1.64697e-12	3.43118e-10	Up Regulation	NC_048568.1	19678324	19728323	-	2953	LOC110522258	-	K16524	uncharacterized protein LOC110522258 isoform X1 [Oncorhynchus mykiss]	110522258	-	-	-	-
LOC110529844	1237.6	48.9355	2426.26	49.5808	5.63171	1.80417e-12	3.73827e-10	Up Regulation	NC_048572.1	34167070	34177609	+	2778	LOC110529844	GO:0005524;GO:0006457;GO:0016887;GO:0051082	K04079	heat shock protein HSP 90-alpha [Oncorhynchus mykiss]	110529844	GO:0006457//protein folding;	-	GO:0005524//ATP binding;GO:0016887//ATP hydrolysis activity;GO:0051082//unfolded protein binding;	ko05418(Fluid shear stress and atherosclerosis);ko05417(Lipid and atherosclerosis);ko05215(Prostate cancer);ko05207(Chemical carcinogenesis - receptor activation);ko05200(Pathways in cancer);ko05132(Salmonella infection);ko04915(Estrogen signaling pathway);ko04914(Progesterone-mediated oocyte maturation);ko04659(Th17 cell differentiation);ko04657(IL-17 signaling pathway);ko04626(Plant-pathogen in…
LOC110486627	533.781	96.5495	971.012	10.0571	3.33015	1.90054e-12	3.90007e-10	Up Regulation	NC_048577.1	48210753	48215730	-	2768	LOC110486627	-	K14480	uncharacterized protein LOC110486627 isoform X1 [Oncorhynchus mykiss]	110486627	-	-	-	-
LOC110520284	1724.72	324.983	3124.47	9.61426	3.26518	1.90272e-12	3.90007e-10	Up Regulation	NC_048567.1	57598546	57609026	-	5274	LOC110520284	-	-	sterile alpha motif domain-containing protein 9 [Oncorhynchus mykiss]	110520284	-	-	-	-
LOC110496688	737.131	135.824	1338.44	9.85421	3.30074	2.08065e-12	4.24196e-10	Up Regulation	NC_048582.1	64766115	64769287	-	915	LOC110496688	GO:0003713;GO:0005634;GO:0006355;GO:0045893	-	c-Myc-binding protein [Oncorhynchus mykiss]	110496688	GO:0006355//regulation of transcription, DNA-templated;GO:0045893//positive regulation of transcription, DNA-templated;	GO:0005634//nucleus;	GO:0003713//transcription coactivator activity;	-
LOC110536971	145.817	18.881	272.753	14.4459	3.85259	2.13457e-12	4.32875e-10	Up Regulation	NC_048576.1	11855774	11861283	-	1687	LOC110536971	GO:0016020;GO:0016021	K06745	programmed cell death 1 ligand 1 isoform X1 [Oncorhynchus mykiss]	110536971	-	GO:0016020//membrane;GO:0016021//integral component of membrane;	-	ko05235(PD-L1 expression and PD-1 checkpoint pathway in cancer);ko04514(Cell adhesion molecules)
si:ch211-210p4.6	501.482	87.199	915.765	10.502	3.39259	2.23105e-12	4.50046e-10	Up Regulation	NC_048570.1	54385755	54402116	-	3185	si:ch211-210p4.6	-	-	malignant fibrous histiocytoma-amplified sequence 1 homolog [Oncorhynchus mykiss]	110526158	-	-	-	-
LOC110512965	143.951	3.45596	284.446	82.306	6.36293	2.31376e-12	4.64274e-10	Up Regulation	NC_048585.1	12464677	12465880	-	1204	LOC110512965	-	-	complement C1q-like protein 2 [Oncorhynchus mykiss]	110512965	-	-	-	-
LOC110505449	770.488	140.285	1400.69	9.98457	3.3197	2.39349e-12	4.77758e-10	Up Regulation	NC_048589.1	17057328	17063100	-	1811	LOC110505449	GO:0003796;GO:0009253;GO:0016021;GO:0016998	-	lysozyme g isoform X1 [Oncorhynchus mykiss]	110505449	GO:0009253//peptidoglycan catabolic process;GO:0016998//cell wall macromolecule catabolic process;	GO:0016021//integral component of membrane;	GO:0003796//lysozyme activity;	-
LOC110528477	230.954	35.8313	426.076	11.8912	3.57182	2.55923e-12	5.0818e-10	Up Regulation	NC_048571.1	74758711	74770221	-	3650	LOC110528477	-	-	transmembrane protein adipocyte-associated 1 homolog isoform X1 [Oncorhynchus mykiss]	110528477	-	-	-	-
LOC110524047	2484.53	488.071	4480.99	9.18102	3.19865	2.82484e-12	5.58017e-10	Up Regulation	NC_048569.1	54310588	54319469	-	2584	LOC110524047	-	K17300	galectin-3-binding protein B [Oncorhynchus mykiss]	110524047	-	-	-	-
LOC110510403	162.738	22.6333	302.843	13.3804	3.74205	2.91831e-12	5.73508e-10	Up Regulation	NC_048587.1	2738091	2751875	-	1262	LOC110510403	-	-	microfibril-associated glycoprotein 4 [Oncorhynchus mykiss]	110510403	-	-	-	-
LOC110533271	174.565	9.98101	339.15	33.9795	5.08659	3.08275e-12	6.02717e-10	Up Regulation	NC_048574.1	5786430	5796275	-	5006	LOC110533271	GO:0005515;GO:0005525	-	uncharacterized protein LOC110533271 [Oncorhynchus mykiss]	110533271	-	-	GO:0005515//protein binding;GO:0005525//GTP binding;	-
LOC110497314	741.847	136.517	1347.18	9.86819	3.30279	3.33517e-12	6.45561e-10	Up Regulation	NC_048566.1	81058184	81080502	+	6723	LOC110497314	-	-	cilia- and flagella-associated protein 44 isoform X1 [Oncorhynchus mykiss]	110497314	-	-	-	-
LOC110538332	10163.8	698.55	19629.1	28.0998	4.81249	3.33575e-12	6.45561e-10	Up Regulation	NC_048566.1	23148505	23151891	+	1383	LOC110538332	-	-	urokinase plasminogen activator surface receptor [Oncorhynchus mykiss]	110538332	-	-	-	-
LOC110533589	190.725	24.2471	357.203	14.7318	3.88086	3.79099e-12	7.27135e-10	Up Regulation	NC_048574.1	27624052	27633778	-	1772	LOC110533589	GO:0045145	K17815	exonuclease V [Oncorhynchus mykiss]	110533589	-	-	GO:0045145//single-stranded DNA 5'-3' exodeoxyribonuclease activity;	-
LOC110509875	35.4982	0.938363	70.0581	74.6599	6.22226	3.79541e-12	7.27135e-10	Up Regulation	NC_048567.1	12777268	12781208	+	1197	LOC110509875	-	K17341	carcinoembryonic antigen-related cell adhesion molecule 6 [Oncorhynchus mykiss]	110509875	-	-	-	-
LOC110500055	112.558	13.7581	211.358	15.3624	3.94133	4.00372e-12	7.6321e-10	Up Regulation	NC_048585.1	23397866	23403408	-	3277	LOC110500055	GO:0016020;GO:0016021;GO:0110165	-	DNA damage-regulated autophagy modulator protein 1 [Oncorhynchus mykiss]	110500055	-	GO:0016020//membrane;GO:0016021//integral component of membrane;GO:0110165//cellular anatomical entity;	-	-
LOC110500167	143.775	19.5957	267.954	13.6741	3.77338	4.79037e-12	9.08621e-10	Up Regulation	NC_048585.1	27309199	27311609	+	2206	LOC110500167	GO:0005515;GO:0008270	K10651	E3 ubiquitin-protein ligase TRIM39-like [Oncorhynchus mykiss]	110500167	-	-	GO:0005515//protein binding;GO:0008270//zinc ion binding;	ko05322(Systemic lupus erythematosus)
LOC110494351	1844.94	371.431	3318.45	8.93425	3.15935	4.94214e-12	9.32768e-10	Up Regulation	NC_048581.1	63553746	63558976	-	2199	LOC110494351	-	K12006	tripartite motif-containing protein 16-like protein [Oncorhynchus mykiss]	110494351	-	-	-	-
LOC110538600	1868.52	370.738	3366.29	9.07999	3.18269	5.9632e-12	1.11994e-09	Up Regulation	NC_048576.1	81244968	81247067	+	1201	LOC110538600	GO:0003676	-	interferon-induced 35 kDa protein homolog [Oncorhynchus mykiss]	110538600	-	-	GO:0003676//nucleic acid binding;	-
tomm34	1162.62	229.756	2095.49	9.1205	3.18911	6.23917e-12	1.16602e-09	Up Regulation	NC_048571.1	33801778	33807479	+	2688	tomm34	GO:0005515	K17766	mitochondrial import receptor subunit TOM34 isoform X1 [Oncorhynchus mykiss]	110527677	-	-	GO:0005515//protein binding;	-
ifi35	1975.03	397.724	3552.33	8.93165	3.15893	6.49449e-12	1.20782e-09	Up Regulation	NC_048577.1	48500511	48506208	+	1822	ifi35	-	-	interferon-induced protein 35 isoform X1 [Oncorhynchus mykiss]	110486642	-	-	-	-
LOC110538773	1189.23	237.351	2141.11	9.02085	3.17326	6.80034e-12	1.25856e-09	Up Regulation	NC_048576.1	96103366	96116558	+	2398	LOC110538773	-	K08852	serine/threonine-protein kinase/endoribonuclease IRE1 [Oncorhynchus mykiss]	110538773	-	-	-	ko05417(Lipid and atherosclerosis);ko05022(Pathways of neurodegeneration - multiple diseases);ko05017(Spinocerebellar ataxia);ko05016(Huntington disease);ko05014(Amyotrophic lateral sclerosis);ko05012(Parkinson disease);ko05010(Alzheimer disease);ko04932(Non-alcoholic fatty liver disease);ko04210(Apoptosis);ko04141(Protein processing in endoplasmic reticulum);ko04140(Autophagy - animal)
LOC118941086	65.6356	5.5473	125.724	22.664	4.50233	6.92955e-12	1.27628e-09	Up Regulation	NC_048582.1	9094895	9100486	+	2055	LOC118941086	-	K06556	OX-2 membrane glycoprotein-like [Oncorhynchus mykiss]	118941086	-	-	-	-
si:ch211-212k18.7	11414.2	2366.84	20461.5	8.6451	3.11188	7.49064e-12	1.37298e-09	Up Regulation	NC_048585.1	58456696	58464184	+	3160	si:ch211-212k18.7	GO:0016020	K06501	macrosialin [Oncorhynchus mykiss]	110500783	-	GO:0016020//membrane;	-	ko04142(Lysosome)
LOC100136057	476.426	89.0034	863.849	9.7058	3.27885	8.95861e-12	1.6342e-09	Up Regulation	NC_048592.1	8987349	8988544	+	507	LOC100136057	GO:0005615;GO:0006955;GO:0008009	-	CC chemokine precursor [Oncorhynchus mykiss]	100136057	GO:0006955//immune response;	GO:0005615//extracellular space;	GO:0008009//chemokine activity;	-
LOC110525704	516.114	98.6356	933.592	9.46507	3.24261	9.65081e-12	1.75208e-09	Up Regulation	NC_048570.1	30003075	30015424	+	2723	LOC110525704	GO:0008270	-	TRAF-type zinc finger domain-containing protein 1 [Oncorhynchus mykiss]	110525704	-	-	GO:0008270//zinc ion binding;	-
fosb	4237.26	7843.35	631.166	0.0804715	-3.63538	1.01865e-11	1.84056e-09	Down Regulation	NC_048588.1	2951862	2958426	+	4222	fosb	-	K09029	protein fosB isoform X1 [Oncorhynchus mykiss]	110503557	-	-	-	ko05034(Alcoholism);ko05031(Amphetamine addiction);ko05030(Cocaine addiction);ko04657(IL-17 signaling pathway);ko04380(Osteoclast differentiation)
nampt2	3896.41	838.704	6954.11	8.2915	3.05163	1.47775e-11	2.6575e-09	Up Regulation	NC_048581.1	70638204	70656059	+	3163	nampt2	GO:0003824;GO:0004514;GO:0005125;GO:0005576;GO:0005615;GO:0005634;GO:0005737;GO:0007165;GO:0009435;GO:0009987;GO:0016740;GO:0016757;GO:0019363;GO:0032922;GO:0047280;GO:0048511	K03462	nicotinamide phosphoribosyltransferase 2 isoform X1 [Oncorhynchus mykiss]	110494490	GO:0007165//signal transduction;GO:0009435//NAD biosynthetic process;GO:0009987//cellular process;GO:0019363//pyridine nucleotide biosynthetic process;GO:0032922//circadian regulation of gene expression;GO:0048511//rhythmic process;	GO:0005576//extracellular region;GO:0005615//extracellular space;GO:0005634//nucleus;GO:0005737//cytoplasm;	GO:0003824//catalytic activity;GO:0004514//nicotinate-nucleotide diphosphorylase (carboxylating) activity;GO:0005125//cytokine activity;GO:0016740//transferase activity;GO:0016757//glycosyltransferase activity;GO:0047280//nicotinamide phosphoribosyltransferase activity;	ko04621(NOD-like receptor signaling pathway);ko00760(Nicotinate and nicotinamide metabolism)
LOC110500392	43.8496	2.34732	85.3519	36.3614	5.18434	1.61307e-11	2.88724e-09	Up Regulation	NC_048585.1	39953279	39959230	+	1641	LOC110500392	GO:0005515	-	cerebellin-1 [Oncorhynchus mykiss]	110500392	-	-	GO:0005515//protein binding;	-
LOC110510296	1101.25	161.8	2040.71	12.6126	3.65679	1.67911e-11	2.99141e-09	Up Regulation	NC_048593.1	45094418	45115616	-	4660	LOC110510296	-	-	NLR family CARD domain-containing protein 3 isoform X1 [Oncorhynchus mykiss]	110510296	-	-	-	-
LOC110535858	368.084	68.1296	668.038	9.80541	3.29358	1.7288e-11	3.0656e-09	Up Regulation	NC_048575.1	50421109	50432404	-	2228	LOC110535858	-	K01509	ectonucleoside triphosphate diphosphohydrolase 2 [Oncorhynchus mykiss]	110535858	-	-	-	ko04742(Taste transduction);ko00230(Purine metabolism)
LOC118937769	1319.38	113.233	2525.52	22.3037	4.47921	1.97068e-11	3.47834e-09	Up Regulation	NC_048576.1	87184816	87196294	+	9676	LOC118937769	-	-	sterile alpha motif domain-containing protein 9-like [Oncorhynchus mykiss]	118937769	-	-	-	-
tdrd7b	1825.12	388.293	3261.95	8.40074	3.07052	2.1756e-11	3.82234e-09	Up Regulation	NC_048585.1	39780597	39811576	-	7389	tdrd7b	-	K18405	tudor domain-containing protein 7B isoform X1 [Oncorhynchus mykiss]	110500383	-	-	-	-
hce23	865.653	174.301	1557	8.93283	3.15912	2.23977e-11	3.91703e-09	Up Regulation	NC_048590.1	17887435	17890080	+	1137	hce23	GO:0004222;GO:0006508;GO:0008237;GO:0008270	-	high choriolytic enzyme 1 precursor [Oncorhynchus mykiss]	100305207	GO:0006508//proteolysis;	-	GO:0004222//metalloendopeptidase activity;GO:0008237//metallopeptidase activity;GO:0008270//zinc ion binding;	-
LOC110490364	323.57	61.7812	585.358	9.4747	3.24408	2.68922e-11	4.68158e-09	Up Regulation	NC_048579.1	56726311	56730594	-	4023	LOC110490364	-	K10651	E3 ubiquitin-protein ligase TRIM21 [Oncorhynchus mykiss]	110490364	-	-	-	ko05322(Systemic lupus erythematosus)
LOC110486368	328.235	60.9879	595.482	9.76393	3.28746	3.12628e-11	5.4177e-09	Up Regulation	NC_048577.1	40885683	40892391	-	4740	LOC110486368	GO:0016020;GO:0098609	K06527	vascular cell adhesion protein 1 [Oncorhynchus mykiss]	110486368	GO:0098609//cell-cell adhesion;	GO:0016020//membrane;	-	ko05418(Fluid shear stress and atherosclerosis);ko05417(Lipid and atherosclerosis);ko05144(Malaria);ko05143(African trypanosomiasis);ko04933(AGE-RAGE signaling pathway in diabetic complications);ko04670(Leukocyte transendothelial migration);ko04668(TNF signaling pathway);ko04514(Cell adhesion molecules);ko04064(NF-kappa B signaling pathway)
rbp4	517.477	96.386	938.568	9.73759	3.28357	3.21979e-11	5.5545e-09	Up Regulation	NC_048584.1	13246574	13248412	+	927	rbp4	GO:0005501;GO:0005576;GO:0005615;GO:0019841;GO:0034632;GO:0034633;GO:0060417	K18271	retinol-binding protein 4 precursor [Oncorhynchus mykiss]	100135913	GO:0034633//retinol transport;	GO:0005576//extracellular region;GO:0005615//extracellular space;GO:0060417//yolk;	GO:0005501//retinoid binding;GO:0019841//retinol binding;GO:0034632//retinol transmembrane transporter activity;	-
LOC110498315	1914.07	414.032	3414.11	8.24601	3.0437	3.33689e-11	5.73058e-09	Up Regulation	NC_048583.1	65250079	65291091	+	4880	LOC110498315	-	-	nuclear receptor corepressor 2 [Oncorhynchus mykiss]	110498315	-	-	-	-
LOC110500076	1797.26	390.916	3203.61	8.19515	3.03477	3.42217e-11	5.85069e-09	Up Regulation	NC_048585.1	23697102	23710390	-	2832	LOC110500076	-	K15259	LOW QUALITY PROTEIN: protein mono-ADP-ribosyltransferase PARP12 [Oncorhynchus mykiss]	110500076	-	-	-	-
LOC110505470	4576.03	1011.5	8140.57	8.04805	3.00864	3.55671e-11	6.05356e-09	Up Regulation	NC_048589.1	17510291	17519390	-	3408	LOC110505470	-	K09228	spidroin-1 isoform X1 [Oncorhynchus mykiss]	110505470	-	-	-	ko05168(Herpes simplex virus 1 infection)
LOC100135795	1334.48	290.183	2378.77	8.19749	3.03518	3.74072e-11	6.3188e-09	Up Regulation	NC_048591.1	27318991	27330465	-	1538	LOC100135795	GO:0030246	K10093	galectin like protein [Oncorhynchus mykiss]	100135795	-	-	GO:0030246//carbohydrate binding;	-
LOC118947087	308.278	59.6782	556.877	9.33132	3.22208	3.7457e-11	6.3188e-09	Up Regulation	NW_023493662.1	86930	111264	+	1832	LOC118947087	-	-	tripartite motif-containing protein 16-like [Oncorhynchus mykiss]	118947087	-	-	-	-
LOC110499824	554.54	118.354	990.726	8.37085	3.06537	3.87655e-11	6.51073e-09	Up Regulation	NW_023493662.1	954777	960598	+	2322	LOC110499824	-	-	tripartite motif-containing protein 16 [Oncorhynchus mykiss]	110499824	-	-	-	-
tlr3	1204.25	265.324	2143.17	8.07756	3.01392	4.53589e-11	7.58469e-09	Up Regulation	NC_048574.1	60758519	60765411	-	4743	tlr3	GO:0001819;GO:0002224;GO:0002376;GO:0002756;GO:0003725;GO:0003953;GO:0004888;GO:0005515;GO:0006954;GO:0006955;GO:0007165;GO:0016020;GO:0016021;GO:0032722;GO:0034138;GO:0043330;GO:0045087;GO:0050729;GO:0050896;GO:0051607	K05401	toll-like receptor 3 precursor [Oncorhynchus mykiss]	100136342	GO:0001819//positive regulation of cytokine production;GO:0002224//toll-like receptor signaling pathway;GO:0002376//immune system process;GO:0002756//MyD88-independent toll-like receptor signaling pathway;GO:0006954//inflammatory response;GO:0006955//immune response;GO:0007165//signal transduction;GO:0032722//positive regulation of chemokine production;GO:0034138//toll-like receptor 3 signaling p…	GO:0016020//membrane;GO:0016021//integral component of membrane;	GO:0003725//double-stranded RNA binding;GO:0003953//NAD+ nucleosidase activity;GO:0004888//transmembrane signaling receptor activity;GO:0005515//protein binding;	ko05171(Coronavirus disease - COVID-19);ko05168(Herpes simplex virus 1 infection);ko05167(Kaposi sarcoma-associated herpesvirus infection);ko05165(Human papillomavirus infection);ko05164(Influenza A);ko05161(Hepatitis B);ko05160(Hepatitis C);ko04620(Toll-like receptor signaling pathway);ko04217(Necroptosis)
rnf213b	14027.1	1773.88	26280.3	14.8152	3.889	4.63657e-11	7.71918e-09	Up Regulation	NC_048587.1	42545487	42618909	-	20698	rnf213b	-	-	E3 ubiquitin-protein ligase rnf213-beta isoform X1 [Oncorhynchus mykiss]	110502787	-	-	-	-
ifih1	4029.26	900.248	7158.27	7.95144	2.99122	5.0968e-11	8.4485e-09	Up Regulation	NC_048586.1	16501461	16519607	+	4145	ifih1	GO:0003677;GO:0003724;GO:0003725;GO:0005524;GO:0005737;GO:0006355;GO:0016787;GO:0045087;GO:0046872;GO:0046982;GO:0051607;GO:0140603;GO:1902615	K12647	interferon-induced helicase C domain-containing protein 1 [Oncorhynchus mykiss]	100499612	GO:0006355//regulation of transcription, DNA-templated;GO:0045087//innate immune response;GO:0051607//defense response to virus;GO:1902615//immune response involved in response to exogenous dsRNA;	GO:0005737//cytoplasm;	GO:0003677//DNA binding;GO:0003724//RNA helicase activity;GO:0003725//double-stranded RNA binding;GO:0005524//ATP binding;GO:0016787//hydrolase activity;GO:0046872//metal ion binding;GO:0046982//protein heterodimerization activity;GO:0140603//obsolete ATP hydrolysis activity;	ko05171(Coronavirus disease - COVID-19);ko05168(Herpes simplex virus 1 infection);ko05164(Influenza A);ko05162(Measles);ko05161(Hepatitis B);ko04622(RIG-I-like receptor signaling pathway)
LOC100301652	1404.55	177.229	2631.88	14.8502	3.89241	5.98831e-11	9.8833e-09	Up Regulation	NC_048566.1	24503806	24504593	-	555	LOC100301652	-	K19879	titin-cap [Oncorhynchus mykiss]	100301652	-	-	-	-
lamb2	1235.16	273.948	2196.38	8.01752	3.00316	6.08484e-11	9.99933e-09	Up Regulation	NC_048573.1	48699212	48747524	+	6685	lamb2	-	K06243	laminin subunit beta-2 isoform X1 [Oncorhynchus mykiss]	110532270	-	-	-	ko05222(Small cell lung cancer);ko05200(Pathways in cancer);ko05165(Human papillomavirus infection);ko05146(Amoebiasis);ko05145(Toxoplasmosis);ko04512(ECM-receptor interaction);ko04510(Focal adhesion);ko04151(PI3K-Akt signaling pathway)
LOC110493913	104.149	14.4226	193.874	13.4424	3.74871	6.17987e-11	1.01119e-08	Up Regulation	NC_048581.1	42691090	42692838	-	1749	LOC110493913	GO:0004930;GO:0007186;GO:0016021	K04270	P2Y purinoceptor 1 [Oncorhynchus mykiss]	110493913	GO:0007186//G protein-coupled receptor signaling pathway;	GO:0016021//integral component of membrane;	GO:0004930//G protein-coupled receptor activity;	ko04742(Taste transduction);ko04611(Platelet activation);ko04080(Neuroactive ligand-receptor interaction);ko04015(Rap1 signaling pathway)
stat2	4522.34	1031.29	8013.39	7.77028	2.95797	6.34187e-11	1.03326e-08	Up Regulation	NC_048581.1	62826568	62839920	+	4054	stat2	GO:0003677;GO:0003700;GO:0005634;GO:0005737;GO:0006355;GO:0007165;GO:0009987;GO:0050794	K04692	signal transducer and activator of transcription 2 isoform X1 [Oncorhynchus mykiss]	110494323	GO:0006355//regulation of transcription, DNA-templated;GO:0007165//signal transduction;GO:0009987//cellular process;GO:0050794//regulation of cellular process;	GO:0005634//nucleus;GO:0005737//cytoplasm;	GO:0003677//DNA binding;GO:0003700//DNA-binding transcription factor activity;	ko05417(Lipid and atherosclerosis);ko05321(Inflammatory bowel disease);ko05235(PD-L1 expression and PD-1 checkpoint pathway in cancer);ko05223(Non-small cell lung cancer);ko05221(Acute myeloid leukemia);ko05212(Pancreatic cancer);ko05207(Chemical carcinogenesis - receptor activation);ko05206(MicroRNAs in cancer);ko05205(Proteoglycans in cancer);ko05203(Viral carcinogenesis);ko05200(Pathways in ca…
LOC110503178	496.637	104.751	888.523	8.48228	3.08445	6.6536e-11	1.07944e-08	Up Regulation	NW_023493662.1	601027	607441	-	1572	LOC110503178	GO:0008270	-	E3 ubiquitin/ISG15 ligase TRIM25 [Oncorhynchus mykiss]	110503178	-	-	GO:0008270//zinc ion binding;	-
LOC110496514	30.5398	0.874332	60.2053	68.8587	6.10557	7.39807e-11	1.19513e-08	Up Regulation	NC_048582.1	53183343	53187737	-	3254	LOC110496514	-	K10694	E3 ubiquitin-protein ligase znrf2-like [Oncorhynchus mykiss]	110496514	-	-	-	-
LOC110522068	73.7516	139.399	8.1043	0.0581374	-4.10439	7.77855e-11	1.2513e-08	Down Regulation	NC_048565.1	36200301	36231196	+	8237	LOC110522068	-	K16072	ELKS/Rab6-interacting/CAST family member 1 isoform X1 [Oncorhynchus mykiss]	110522068	-	-	-	ko04064(NF-kappa B signaling pathway)
LOC110494012	1313.13	169.759	2456.51	14.4705	3.85505	8.63985e-11	1.38219e-08	Up Regulation	NC_048581.1	48391438	48399288	-	1127	LOC110494012	-	-	interferon-induced protein 44-like [Oncorhynchus mykiss]	110494012	-	-	-	-
si:ch211-91p5.3	2574.67	592.823	4556.52	7.68614	2.94226	8.66472e-11	1.38219e-08	Up Regulation	NC_048592.1	9348424	9369671	+	4243	si:ch211-91p5.3	-	-	uncharacterized protein si:ch211-91p5.3 isoform X1 [Oncorhynchus mykiss]	110508154	-	-	-	-
LOC110534250	2487.84	574.859	4400.82	7.65548	2.93649	9.41764e-11	1.49603e-08	Up Regulation	NC_048566.1	17141664	17161398	+	6212	LOC110534250	-	K12968	double-stranded RNA-specific adenosine deaminase-like isoform X1 [Oncorhynchus mykiss]	110534250	-	-	-	ko05171(Coronavirus disease - COVID-19);ko05164(Influenza A);ko05162(Measles);ko04623(Cytosolic DNA-sensing pathway)
LOC110487250	1486.42	338.6	2634.25	7.77981	2.95974	1.05832e-10	1.67421e-08	Up Regulation	NC_048581.1	15947058	15974559	+	3632	LOC110487250	-	-	uncharacterized protein LOC110487250 [Oncorhynchus mykiss]	110487250	-	-	-	-
LOC110524942	2429.48	561.927	4297.04	7.64696	2.93489	1.10762e-10	1.74495e-08	Up Regulation	NC_048569.1	6775405	6860173	-	17714	LOC110524942	-	-	E3 ubiquitin-protein ligase rnf213-alpha isoform X1 [Oncorhynchus mykiss]	110524942	-	-	-	-
LOC110519383	52.5187	4.90544	100.132	20.4124	4.35138	1.24457e-10	1.95265e-08	Up Regulation	NW_023493669.1	438894	453064	+	3890	LOC110519383	-	-	guanine nucleotide exchange protein smcr8a isoform X1 [Oncorhynchus mykiss]	110519383	-	-	-	-
zfp313	708.733	158.343	1259.12	7.95185	2.99129	1.34504e-10	2.10163e-08	Up Regulation	NC_048592.1	6381118	6389696	+	796	zfp313	GO:0007283;GO:0016567;GO:0030154;GO:0046872	K15697	zinc finger protein 313 [Oncorhynchus mykiss]	100136254	GO:0007283//spermatogenesis;GO:0016567//protein ubiquitination;GO:0030154//cell differentiation;	-	GO:0046872//metal ion binding;	-
LOC110507644	363.984	76.9824	650.985	8.45629	3.08002	1.5279e-10	2.3776e-08	Up Regulation	NC_048591.1	16695390	16705822	-	2208	LOC110507644	-	K03443	pannexin-1 [Oncorhynchus mykiss]	110507644	-	-	-	ko04621(NOD-like receptor signaling pathway)
LOC110502259	1451.65	2578.1	325.195	0.126137	-2.98693	1.539e-10	2.38514e-08	Down Regulation	NC_048587.1	10396340	10425115	-	6970	LOC110502259	-	-	protein FAM83H isoform X1 [Oncorhynchus mykiss]	110502259	-	-	-	-
LOC118947078	231.786	46.3033	417.269	9.01163	3.17179	1.58473e-10	2.44606e-08	Up Regulation	NW_023493662.1	1165131	1191572	-	1616	LOC118947078	-	K12006	tripartite motif-containing protein 16-like [Oncorhynchus mykiss]	118947078	-	-	-	-
LOC110489373	838.911	39.9068	1637.91	41.0435	5.35908	1.65885e-10	2.55014e-08	Up Regulation	NC_050572.1	10507093	10509282	+	1255	LOC110489373	-	-	receptor-transporting protein 3-like [Oncorhynchus mykiss]	110489373	-	-	-	-
LOC110494543	1149.97	269.55	2030.39	7.53251	2.91313	2.03518e-10	3.11611e-08	Up Regulation	NC_048581.1	74070061	74084580	+	3626	LOC110494543	-	-	opioid growth factor receptor isoform X1 [Oncorhynchus mykiss]	110494543	-	-	-	-
LOC110507348	46.5772	89.7053	3.44922	0.0384506	-4.70085	2.04688e-10	3.12149e-08	Down Regulation	NC_048591.1	3282492	3308039	-	2408	LOC110507348	GO:0004222;GO:0006508;GO:0006886;GO:0008237;GO:0008270;GO:0016192;GO:0030131;GO:0031012	K08001	matrix metalloproteinase-23 [Oncorhynchus mykiss]	110507348	GO:0006508//proteolysis;GO:0006886//intracellular protein transport;GO:0016192//vesicle-mediated transport;	GO:0030131//clathrin adaptor complex;GO:0031012//extracellular matrix;	GO:0004222//metalloendopeptidase activity;GO:0008237//metallopeptidase activity;GO:0008270//zinc ion binding;	-
nmi	1456.58	344.61	2568.54	7.45348	2.89791	2.08328e-10	3.16435e-08	Up Regulation	NC_048586.1	40494866	40500658	+	1864	nmi	-	-	N-myc-interactor isoform X1 [Oncorhynchus mykiss]	110501873	-	-	-	-
LOC118966160	95.8144	4.96933	186.66	37.5624	5.23122	2.13467e-10	3.22953e-08	Up Regulation	NC_048573.1	13321306	13323891	+	2586	LOC118966160	-	-	sterile alpha motif domain-containing protein 9-like [Oncorhynchus mykiss]	118966160	-	-	-	-
LOC110528546	14742.8	1724.55	27761.1	16.0976	4.00878	2.24401e-10	3.38154e-08	Up Regulation	NC_048571.1	78193630	78249199	+	17103	LOC110528546	-	-	E3 ubiquitin-protein ligase rnf213-alpha-like isoform X1 [Oncorhynchus mykiss]	110528546	-	-	-	-
LOC110529330	526.065	116.945	935.185	7.99677	2.99942	2.37418e-10	3.56361e-08	Up Regulation	NC_048572.1	9294458	9317691	+	2741	LOC110529330	GO:0000145;GO:0006887	K19989	tumor necrosis factor alpha-induced protein 2 isoform X1 [Oncorhynchus mykiss]	110529330	GO:0006887//exocytosis;	GO:0000145//exocyst;	-	-
LOC110513990	327.905	71.4205	584.389	8.18237	3.03252	2.4875e-10	3.71905e-08	Up Regulation	NW_023493662.1	342250	378409	+	2286	LOC110513990	-	-	tripartite motif-containing protein 16 isoform X1 [Oncorhynchus mykiss]	110513990	-	-	-	-
LOC110492403	204.26	40.0393	368.481	9.20297	3.2021	2.61723e-10	3.89774e-08	Up Regulation	NC_048580.1	58093542	58097736	-	1882	LOC110492403	GO:0000976;GO:0003700;GO:0005515;GO:0006355	K09445	interferon regulatory factor 4 [Oncorhynchus mykiss]	110492403	GO:0006355//regulation of transcription, DNA-templated;	-	GO:0000976//transcription cis-regulatory region binding;GO:0003700//DNA-binding transcription factor activity;GO:0005515//protein binding;	ko04659(Th17 cell differentiation)
LOC110498935	138.579	25.3797	251.778	9.92044	3.3104	2.67264e-10	3.96476e-08	Up Regulation	NC_048584.1	9548938	9552737	-	3226	LOC110498935	-	-	E3 ubiquitin-protein ligase TRIM39-like [Oncorhynchus mykiss]	110498935	-	-	-	-
LOC110499364	361.682	78.481	644.882	8.21705	3.03862	2.68941e-10	3.97417e-08	Up Regulation	NC_048566.1	89728940	89740218	+	1647	LOC110499364	-	-	uncharacterized protein LOC110499364 isoform X1 [Oncorhynchus mykiss]	110499364	-	-	-	-
LOC118941333	20.3744	0	40.7487	Inf	Inf	2.72347e-10	4.00897e-08	Up Regulation	NC_048565.1	16672236	16678840	+	1156	LOC118941333	-	-	uncharacterized protein LOC118941333 [Oncorhynchus mykiss]	118941333	-	-	-	-
LOC110490269	564.094	130.258	997.929	7.66117	2.93756	3.0998e-10	4.54538e-08	Up Regulation	NC_048579.1	51304002	51323443	+	3262	LOC110490269	GO:0003824;GO:0004514;GO:0005125;GO:0005576;GO:0005615;GO:0005634;GO:0005737;GO:0007165;GO:0009435;GO:0009987;GO:0016740;GO:0016757;GO:0019363;GO:0032922;GO:0047280;GO:0048511	K03462	nicotinamide phosphoribosyltransferase [Oncorhynchus mykiss]	110490269	GO:0007165//signal transduction;GO:0009435//NAD biosynthetic process;GO:0009987//cellular process;GO:0019363//pyridine nucleotide biosynthetic process;GO:0032922//circadian regulation of gene expression;GO:0048511//rhythmic process;	GO:0005576//extracellular region;GO:0005615//extracellular space;GO:0005634//nucleus;GO:0005737//cytoplasm;	GO:0003824//catalytic activity;GO:0004514//nicotinate-nucleotide diphosphorylase (carboxylating) activity;GO:0005125//cytokine activity;GO:0016740//transferase activity;GO:0016757//glycosyltransferase activity;GO:0047280//nicotinamide phosphoribosyltransferase activity;	ko04621(NOD-like receptor signaling pathway);ko00760(Nicotinate and nicotinamide metabolism)
LOC110498636	101.865	186.906	16.8247	0.0900169	-3.47366	3.42339e-10	5.00064e-08	Down Regulation	NC_048566.1	86707476	86714996	-	3585	LOC110498636	-	K07995	LOW QUALITY PROTEIN: matrix metalloproteinase-15 [Oncorhynchus mykiss]	110498636	-	-	-	ko04928(Parathyroid hormone synthesis, secretion and action)
LOC110538792	35.5593	2.07066	69.048	33.3459	5.05944	3.58105e-10	5.21097e-08	Up Regulation	NC_048577.1	70895064	70907650	+	1481	LOC110538792	-	-	uncharacterized protein LOC110538792 [Oncorhynchus mykiss]	110538792	-	-	-	-
LOC110535414	307.358	66.4767	548.239	8.24709	3.04388	3.63043e-10	5.26274e-08	Up Regulation	NC_048575.1	17444268	17537220	+	3690	LOC110535414	-	K12015	E3 ubiquitin-protein ligase TRIM21 isoform X1 [Oncorhynchus mykiss]	110535414	-	-	-	-
LOC110537840	126.116	230.286	21.9459	0.0952987	-3.3914	3.94089e-10	5.69115e-08	Down Regulation	NC_048576.1	57661839	57836268	+	5615	LOC110537840	-	K15694	E3 ubiquitin-protein ligase RNF43 [Oncorhynchus mykiss]	110537840	-	-	-	ko04310(Wnt signaling pathway)
tapbp.1	2660.2	640.906	4679.5	7.30137	2.86817	4.09847e-10	5.89638e-08	Up Regulation	NC_048582.1	40125565	40130195	-	2068	tapbp.1	GO:0009615;GO:0016020;GO:0019885;GO:0043330	K08058	TAP binding protein (tapasin), tandem duplicate 1 precursor [Oncorhynchus mykiss]	100136299	GO:0009615//response to virus;GO:0019885//antigen processing and presentation of endogenous peptide antigen via MHC class I;GO:0043330//response to exogenous dsRNA;	GO:0016020//membrane;	-	ko05170(Human immunodeficiency virus 1 infection);ko05169(Epstein-Barr virus infection);ko05168(Herpes simplex virus 1 infection);ko05163(Human cytomegalovirus infection);ko04612(Antigen processing and presentation)
LOC110528193	2004.2	489.517	3518.88	7.18846	2.84568	4.21957e-10	6.04778e-08	Up Regulation	NC_048571.1	63118564	63128031	+	3923	LOC110528193	-	K06058	E3 ubiquitin-protein ligase DTX3L isoform X1 [Oncorhynchus mykiss]	110528193	-	-	-	ko04330(Notch signaling pathway)
tgm2a	63.7852	7.59048	119.98	15.8066	3.98246	4.46761e-10	6.37931e-08	Up Regulation	NC_048580.1	49778654	49786311	+	3329	tgm2a	GO:0003810;GO:0018149;GO:0046872	K05625	protein-glutamine gamma-glutamyltransferase 2 [Oncorhynchus mykiss]	110492199	GO:0018149//peptide cross-linking;	-	GO:0003810//protein-glutamine gamma-glutamyltransferase activity;GO:0046872//metal ion binding;	ko05016(Huntington disease)
uckl1b	2174.72	425.419	3924.03	9.22391	3.20538	4.80243e-10	6.83182e-08	Up Regulation	NC_048580.1	62328788	62386980	-	4842	uckl1b	-	K00876	uridine-cytidine kinase-like 1 isoform X1 [Oncorhynchus mykiss]	110492513	-	-	-	ko00983(Drug metabolism - other enzymes);ko00240(Pyrimidine metabolism)
LOC110501732	245.303	51.905	438.7	8.45199	3.07929	4.93317e-10	6.99171e-08	Up Regulation	NC_048586.1	30470412	30487614	+	2455	LOC110501732	GO:0003924;GO:0005525	-	guanylate-binding protein 1 [Oncorhynchus mykiss]	110501732	-	-	GO:0003924//GTPase activity;GO:0005525//GTP binding;	-
LOC110485848	1614.39	105.128	3123.66	29.7129	4.89302	5.51327e-10	7.78494e-08	Up Regulation	NC_048577.1	19820892	19826131	+	980	LOC110485848	-	-	putative uncharacterized protein DDB_G0278921 [Oncorhynchus mykiss]	110485848	-	-	-	-
fmr1	1681.63	415.425	2947.83	7.09594	2.82699	6.19515e-10	8.7155e-08	Up Regulation	NC_050571.1	20561652	20570457	+	4662	fmr1	GO:0003676;GO:0003723;GO:0003729;GO:0006417	K15516	synaptic functional regulator FMR1 isoform X1 [Oncorhynchus mykiss]	110504759	GO:0006417//regulation of translation;	-	GO:0003676//nucleic acid binding;GO:0003723//RNA binding;GO:0003729//mRNA binding;	-
LOC118943584	1286.62	315.566	2257.68	7.15439	2.83883	6.29189e-10	8.81906e-08	Up Regulation	NC_048586.1	29227671	29243652	+	9372	LOC118943584	-	K12172	E3 SUMO-protein ligase RanBP2-like [Oncorhynchus mykiss]	118943584	-	-	-	ko05014(Amyotrophic lateral sclerosis);ko03013(Nucleocytoplasmic transport)
LOC110518269	857.857	159.412	1556.3	9.76275	3.28729	6.67866e-10	9.32689e-08	Up Regulation	NW_023493662.1	183859	195294	+	1969	LOC110518269	GO:0005515;GO:0008270	-	tripartite motif-containing protein 16-like isoform X1 [Oncorhynchus mykiss]	110518269	-	-	GO:0005515//protein binding;GO:0008270//zinc ion binding;	-
LOC110538555	992.232	214.007	1770.46	8.27291	3.04839	6.74955e-10	9.36602e-08	Up Regulation	NC_048577.1	58521363	58557066	+	3719	LOC110538555	-	-	nuclear GTPase SLIP-GC isoform X1 [Oncorhynchus mykiss]	110538555	-	-	-	-
LOC110485816	1222.01	296.896	2147.13	7.23193	2.85438	6.75667e-10	9.36602e-08	Up Regulation	NC_048577.1	18896969	18913830	+	4147	LOC110485816	-	K06746	uncharacterized protein LOC110485816 isoform X1 [Oncorhynchus mykiss]	110485816	-	-	-	ko04514(Cell adhesion molecules)
rundc3b	27.4853	0.916689	54.054	58.9665	5.88182	6.78039e-10	9.36602e-08	Up Regulation	NC_048566.1	15437892	15448534	+	2808	rundc3b	-	-	RUN domain-containing protein 3B [Oncorhynchus mykiss]	110535849	-	-	-	-
LOC110492044	38.7288	3.02772	74.4299	24.5828	4.61958	6.8243e-10	9.39265e-08	Up Regulation	NC_048580.1	42364628	42387108	+	5356	LOC110492044	-	-	inter-alpha-trypsin inhibitor heavy chain H6-like isoform X1 [Oncorhynchus mykiss]	110492044	-	-	-	-
g0s2	307.862	69.2775	546.446	7.88779	2.97962	7.04563e-10	9.6624e-08	Up Regulation	NC_048573.1	63708644	63709691	+	799	g0s2	GO:0016020;GO:0016021	-	G0/G1 switch protein 2 [Oncorhynchus mykiss]	110532623	-	GO:0016020//membrane;GO:0016021//integral component of membrane;	-	-
LOC110491555	5441.43	1223.74	9659.12	7.89308	2.98059	7.09418e-10	9.69411e-08	Up Regulation	NC_048565.1	16479980	16488940	+	2584	LOC110491555	GO:0005525	-	interferon-induced protein 44-like [Oncorhynchus mykiss]	110491555	-	-	GO:0005525//GTP binding;	-
LOC110499196	46.7009	4.60512	88.7967	19.2822	4.2692	7.38536e-10	1.0056e-07	Up Regulation	NC_048584.1	23292031	23293827	+	648	LOC110499196	GO:0005509	-	parvalbumin, thymic [Oncorhynchus mykiss]	110499196	-	-	GO:0005509//calcium ion binding;	-
psmb9a	1551.47	389.853	2713.09	6.95926	2.79893	7.82985e-10	1.06232e-07	Up Regulation	NC_050572.1	33345276	33349631	-	1232	psmb9a	-	K02741	proteasome subunit beta type-9 [Oncorhynchus mykiss]	110488348	-	-	-	ko03050(Proteasome)
LOC110501891	441.095	104.915	777.274	7.40859	2.8892	8.05358e-10	1.0888e-07	Up Regulation	NC_048586.1	46511637	46534272	+	2436	LOC110501891	GO:0004197;GO:0005515;GO:0006508;GO:0008234;GO:0042981	K04724	CASP8 and FADD-like apoptosis regulator isoform X1 [Oncorhynchus mykiss]	110501891	GO:0006508//proteolysis;GO:0042981//regulation of apoptotic process;	-	GO:0004197//cysteine-type endopeptidase activity;GO:0005515//protein binding;GO:0008234//cysteine-type peptidase activity;	ko05160(Hepatitis C);ko05142(Chagas disease);ko04668(TNF signaling pathway);ko04217(Necroptosis);ko04210(Apoptosis);ko04140(Autophagy - animal);ko04064(NF-kappa B signaling pathway)
LOC110514302	185.478	38.1235	332.833	8.73039	3.12605	8.28329e-10	1.1159e-07	Up Regulation	NC_048566.1	7089288	7105296	-	2017	LOC110514302	-	-	gasdermin-E [Oncorhynchus mykiss]	110514302	-	-	-	-
si:ch211-199g17.2	2704.84	686.798	4722.88	6.87667	2.78171	8.33329e-10	1.11869e-07	Up Regulation	NC_048582.1	53025416	53051271	+	6239	si:ch211-199g17.2	-	K19534	uncharacterized protein si:ch211-199g17.2 isoform X1 [Oncorhynchus mykiss]	110496508	-	-	-	-
LOC100301666	24.4634	0.596676	48.33	80.9988	6.33983	9.34036e-10	1.24948e-07	Up Regulation	NC_048566.1	39410248	39412570	-	1126	LOC100301666	GO:0030246	K10059	C type lectin receptor B [Oncorhynchus mykiss]	100301666	-	-	GO:0030246//carbohydrate binding;	ko05152(Tuberculosis);ko04625(C-type lectin receptor signaling pathway)
aff3	505.123	119.738	890.509	7.43717	2.89475	9.46327e-10	1.26149e-07	Up Regulation	NC_048586.1	7912166	7954489	+	5114	aff3	-	K15195	AF4/FMR2 family member 3 isoform X1 [Oncorhynchus mykiss]	110501305	-	-	-	-
vig-2	8868.33	439.629	17297	39.3446	5.2981	9.60558e-10	1.276e-07	Up Regulation	NC_048581.1	28936671	28939970	-	1808	vig-2	-	-	VIG-2 protein isoform X1 [Oncorhynchus mykiss]	100135940	-	-	-	-
LOC110536972	459.547	107.733	811.361	7.53121	2.91288	9.80635e-10	1.29815e-07	Up Regulation	NC_048576.1	11891370	11961207	-	7395	LOC110536972	-	K04447	tyrosine-protein kinase JAK2 isoform X1 [Oncorhynchus mykiss]	110536972	-	-	-	ko05417(Lipid and atherosclerosis);ko05235(PD-L1 expression and PD-1 checkpoint pathway in cancer);ko05207(Chemical carcinogenesis - receptor activation);ko05200(Pathways in cancer);ko05168(Herpes simplex virus 1 infection);ko05167(Kaposi sarcoma-associated herpesvirus infection);ko05164(Influenza A);ko05161(Hepatitis B);ko05152(Tuberculosis);ko05145(Toxoplasmosis);ko05140(Leishmaniasis);ko04935(…
LOC110534395	2336.99	200.261	4473.72	22.3395	4.48152	1.11232e-09	1.46738e-07	Up Regulation	NC_048574.1	59512421	59523171	+	3746	LOC110534395	-	K10614	probable E3 ubiquitin-protein ligase HERC3 isoform X1 [Oncorhynchus mykiss]	110534395	-	-	-	ko04120(Ubiquitin mediated proteolysis)
LOC110490444	353.051	42.1687	663.933	15.7447	3.97679	1.12252e-09	1.47572e-07	Up Regulation	NC_048579.1	58556302	58565413	+	3932	LOC110490444	-	K15259	mucin-5AC isoform X1 [Oncorhynchus mykiss]	110490444	-	-	-	-
LOC110485790	199.77	41.0553	358.485	8.73175	3.12627	1.12969e-09	1.48005e-07	Up Regulation	NC_048577.1	18040743	18042577	-	986	LOC110485790	GO:0005576;GO:0006955;GO:0008009	K05416	C-X-C motif chemokine 11 [Oncorhynchus mykiss]	110485790	GO:0006955//immune response;	GO:0005576//extracellular region;	GO:0008009//chemokine activity;	ko04620(Toll-like receptor signaling pathway);ko04062(Chemokine signaling pathway);ko04061(Viral protein interaction with cytokine and cytokine receptor);ko04060(Cytokine-cytokine receptor interaction)
LOC110491392	66.2365	9.32144	123.152	13.2116	3.72374	1.29222e-09	1.68719e-07	Up Regulation	NC_048580.1	13616216	13620740	+	2747	LOC110491392	GO:0005515	-	interferon-induced protein with tetratricopeptide repeats 5-like [Oncorhynchus mykiss]	110491392	-	-	GO:0005515//protein binding;	-
zar1l	33.5123	2.02731	64.9974	32.0609	5.00274	1.3226e-09	1.72096e-07	Up Regulation	NC_048593.1	39371457	39373863	+	1717	zar1l	-	K18762	ZAR1-like protein [Oncorhynchus mykiss]	110510243	-	-	-	-
LOC110487064	1873.03	493.374	3252.69	6.59275	2.72088	1.35343e-09	1.75509e-07	Up Regulation	NC_048577.1	62506293	62512429	-	2247	LOC110487064	GO:0005044;GO:0005515;GO:0016020	K17300	galectin-3-binding protein A [Oncorhynchus mykiss]	110487064	-	GO:0016020//membrane;	GO:0005044//scavenger receptor activity;GO:0005515//protein binding;	-
LOC110507516	937.469	238.713	1636.23	6.85437	2.77702	1.38114e-09	1.78495e-07	Up Regulation	NC_048591.1	10156632	10164715	+	2936	LOC110507516	GO:0002376;GO:0016020;GO:0016021	-	tapasin-related protein isoform X1 [Oncorhynchus mykiss]	110507516	GO:0002376//immune system process;	GO:0016020//membrane;GO:0016021//integral component of membrane;	-	-
LOC118948711	441.281	29.4301	853.131	28.9884	4.8574	1.39803e-09	1.80067e-07	Up Regulation	NW_023493706.1	54683	60222	+	2091	LOC118948711	-	K04694	suppressor of cytokine signaling 1-like [Oncorhynchus mykiss]	118948711	-	-	-	ko05206(MicroRNAs in cancer);ko05145(Toxoplasmosis);ko04935(Growth hormone synthesis, secretion and action);ko04930(Type II diabetes mellitus);ko04917(Prolactin signaling pathway);ko04910(Insulin signaling pathway);ko04630(JAK-STAT signaling pathway);ko04380(Osteoclast differentiation);ko04120(Ubiquitin mediated proteolysis)
LOC110487764	26.2095	0.895014	51.5239	57.5677	5.84719	1.47541e-09	1.89393e-07	Up Regulation	NC_048578.1	26638090	26645398	-	2115	LOC110487764	GO:0000166;GO:0000421;GO:0002218;GO:0002376;GO:0005783;GO:0005789;GO:0016020;GO:0016021;GO:0032481;GO:0033116;GO:0035438;GO:0048471	K12654	stimulator of interferon genes protein-like [Oncorhynchus mykiss]	110487764	GO:0002218//activation of innate immune response;GO:0002376//immune system process;GO:0032481//positive regulation of type I interferon production;	GO:0000421//autophagosome membrane;GO:0005783//endoplasmic reticulum;GO:0005789//endoplasmic reticulum membrane;GO:0016020//membrane;GO:0016021//integral component of membrane;GO:0033116//endoplasmic reticulum-Golgi intermediate compartment membrane;GO:0048471//perinuclear region of cytoplasm;	GO:0000166//nucleotide binding;GO:0035438//cyclic-di-GMP binding;	ko05171(Coronavirus disease - COVID-19);ko05170(Human immunodeficiency virus 1 infection);ko05168(Herpes simplex virus 1 infection);ko05163(Human cytomegalovirus infection);ko05131(Shigellosis);ko04623(Cytosolic DNA-sensing pathway);ko04622(RIG-I-like receptor signaling pathway);ko04621(NOD-like receptor signaling pathway)
LOC110530829	466.734	117.617	815.851	6.93651	2.79421	1.79742e-09	2.29955e-07	Up Regulation	NC_048572.1	85658600	85663057	+	1725	LOC110530829	GO:0004842;GO:0006996;GO:0016020;GO:0016021;GO:0016567;GO:0016740;GO:0046872	K15688	mitochondrial ubiquitin ligase activator of nfkb 1-A [Oncorhynchus mykiss]	110530829	GO:0006996//organelle organization;GO:0016567//protein ubiquitination;	GO:0016020//membrane;GO:0016021//integral component of membrane;	GO:0004842//ubiquitin-protein transferase activity;GO:0016740//transferase activity;GO:0046872//metal ion binding;	-
LOC118965305	230.886	53.1124	408.659	7.69424	2.94378	1.82213e-09	2.32337e-07	Up Regulation	NC_048565.1	68486914	68495090	+	869	LOC118965305	-	K04400	uncharacterized protein LOC118965305 [Oncorhynchus mykiss]	118965305	-	-	-	ko05161(Hepatitis B);ko05152(Tuberculosis);ko04668(TNF signaling pathway);ko04622(RIG-I-like receptor signaling pathway);ko04210(Apoptosis)
LOC110516737	79.4658	146.408	12.5235	0.0855381	-3.54729	1.83025e-09	2.32595e-07	Down Regulation	NC_048581.1	525760	593946	-	9492	LOC110516737	-	-	protein tweety homolog 3 [Oncorhynchus mykiss]	110516737	-	-	-	-
LOC110506903	80.1833	148.387	11.9799	0.0807341	-3.63068	1.89624e-09	2.4018e-07	Down Regulation	NC_048590.1	44705368	44923032	-	9835	LOC110506903	-	K08631	A disintegrin and metalloproteinase with thrombospondin motifs 17 isoform X1 [Oncorhynchus mykiss]	110506903	-	-	-	-
LOC110511665	269.417	61.3852	477.448	7.7779	2.95938	1.97861e-09	2.49784e-07	Up Regulation	NC_048567.1	18343327	18348845	+	2546	LOC110511665	-	-	nuclear receptor coactivator 7 isoform X1 [Oncorhynchus mykiss]	110511665	-	-	-	-
LOC110521165	1677.12	448.354	2905.88	6.48121	2.69626	2.15491e-09	2.71141e-07	Up Regulation	NC_050570.1	3784498	3796399	+	2916	LOC110521165	-	-	tripartite motif-containing protein 16 isoform X1 [Oncorhynchus mykiss]	110521165	-	-	-	-
LOC118936275	445.297	110.557	780.036	7.05549	2.81875	2.17265e-09	2.72475e-07	Up Regulation	NC_048572.1	71695702	71697473	-	1121	LOC118936275	-	-	uncharacterized protein LOC118936275 isoform X1 [Oncorhynchus mykiss]	118936275	-	-	-	-
sned1	141.267	254.059	28.4755	0.112082	-3.15737	2.2174e-09	2.77175e-07	Down Regulation	NC_048569.1	96334400	96469920	+	5001	sned1	-	-	sushi, nidogen and EGF-like domain-containing protein 1 isoform X1 [Oncorhynchus mykiss]	110523044	-	-	-	-
LOC110500461	225.569	52.1776	398.961	7.64621	2.93475	2.23169e-09	2.78049e-07	Up Regulation	NC_048585.1	42420871	42457828	-	3079	LOC110500461	-	-	shootin-1 isoform X1 [Oncorhynchus mykiss]	110500461	-	-	-	-
LOC110527210	115.017	21.6734	208.36	9.61361	3.26508	2.305e-09	2.86248e-07	Up Regulation	NC_048571.1	5991171	5994784	-	1082	LOC110527210	-	-	uncharacterized protein LOC110527210 [Oncorhynchus mykiss]	110527210	-	-	-	-
LOC110522087	310.525	75.9204	545.129	7.18028	2.84404	2.57473e-09	3.18707e-07	Up Regulation	NC_048565.1	36261188	36264106	-	1742	LOC110522087	-	-	LOW QUALITY PROTEIN: E3 ubiquitin-protein ligase TRIM47 [Oncorhynchus mykiss]	110522087	-	-	-	-
LOC110534660	71.2678	4.81874	137.717	28.5794	4.8369	2.84786e-09	3.51375e-07	Up Regulation	NC_048566.1	30485372	30505119	+	5672	LOC110534660	-	-	LOW QUALITY PROTEIN: dyslexia-associated protein KIAA0319-like [Oncorhynchus mykiss]	110534660	-	-	-	-
LOC110487518	181.183	6.80469	355.561	52.2524	5.70742	2.97399e-09	3.65752e-07	Up Regulation	NC_048577.1	19370118	19372822	-	1477	LOC110487518	GO:0005515;GO:0046872	K16272	E3 ubiquitin-protein ligase RNF135-like isoform X1 [Oncorhynchus mykiss]	110487518	-	-	GO:0005515//protein binding;GO:0046872//metal ion binding;	-
LOC110509876	426.715	103.996	749.434	7.20635	2.84927	3.11898e-09	3.82351e-07	Up Regulation	NC_048593.1	26463263	26464615	+	795	LOC110509876	GO:0005125;GO:0005576;GO:0005615;GO:0006955;GO:0007165;GO:0008009;GO:0060326	K05512	C-C motif chemokine 19 [Oncorhynchus mykiss]	110509876	GO:0006955//immune response;GO:0007165//signal transduction;GO:0060326//cell chemotaxis;	GO:0005576//extracellular region;GO:0005615//extracellular space;	GO:0005125//cytokine activity;GO:0008009//chemokine activity;	ko04064(NF-kappa B signaling pathway);ko04062(Chemokine signaling pathway);ko04061(Viral protein interaction with cytokine and cytokine receptor);ko04060(Cytokine-cytokine receptor interaction)
LOC110518677	59.5901	7.70367	111.476	14.4706	3.85505	3.34498e-09	4.08741e-07	Up Regulation	NW_023493662.1	1456377	1476436	-	2380	LOC110518677	-	-	tripartite motif-containing protein 16-like [Oncorhynchus mykiss]	110518677	-	-	-	-
LOC110520873	149.022	31.6022	266.442	8.43113	3.07573	3.50809e-09	4.27143e-07	Up Regulation	NC_048567.1	8436132	8457492	+	6510	LOC110520873	-	K17936	sorting nexin-27 isoform X1 [Oncorhynchus mykiss]	110520873	-	-	-	-
LOC110501822	110.706	200.735	20.6766	0.103004	-3.27922	3.51797e-09	4.27143e-07	Down Regulation	NC_048566.1	68403659	68551466	+	5895	LOC110501822	-	-	zinc finger protein 423 isoform X1 [Oncorhynchus mykiss]	110501822	-	-	-	-
LOC110491375	1045.77	283.174	1808.37	6.38606	2.67493	3.72021e-09	4.50263e-07	Up Regulation	NC_048580.1	13345186	13356029	-	2540	LOC110491375	GO:0000166;GO:0005524;GO:0016020;GO:0016021;GO:0016887;GO:0048856	-	ATPase family AAA domain-containing protein 1-B [Oncorhynchus mykiss]	110491375	GO:0048856//anatomical structure development;	GO:0016020//membrane;GO:0016021//integral component of membrane;	GO:0000166//nucleotide binding;GO:0005524//ATP binding;GO:0016887//ATP hydrolysis activity;	-
LOC110531658	190.181	26.4655	353.896	13.372	3.74114	3.75587e-09	4.53141e-07	Up Regulation	NC_048573.1	18250932	18256403	+	2326	LOC110531658	GO:0005576;GO:0005579;GO:0006955;GO:0019835	K07818	perforin-1 [Oncorhynchus mykiss]	110531658	GO:0006955//immune response;GO:0019835//cytolysis;	GO:0005576//extracellular region;GO:0005579//membrane attack complex;	-	ko05416(Viral myocarditis);ko05332(Graft-versus-host disease);ko05330(Allograft rejection);ko05320(Autoimmune thyroid disease);ko04940(Type I diabetes mellitus);ko04650(Natural killer cell mediated cytotoxicity);ko04210(Apoptosis)
LOC110485774	544.37	139.453	949.288	6.8072	2.76706	3.96194e-09	4.76496e-07	Up Regulation	NC_048577.1	16147770	16196975	-	6249	LOC110485774	-	-	ras and Rab interactor 2 isoform X1 [Oncorhynchus mykiss]	110485774	-	-	-	-
adprm	82.1165	5.14074	159.092	30.9474	4.95174	4.09895e-09	4.91423e-07	Up Regulation	NC_048584.1	7674349	7677005	+	2232	adprm	GO:0016787;GO:0047631;GO:0047734	K01517	manganese-dependent ADP-ribose/CDP-alcohol diphosphatase [Oncorhynchus mykiss]	110498890	-	-	GO:0016787//hydrolase activity;GO:0047631//ADP-ribose diphosphatase activity;GO:0047734//CDP-glycerol diphosphatase activity;	ko00564(Glycerophospholipid metabolism);ko00230(Purine metabolism)
LOC110533231	16403.1	2442.86	30363.3	12.4294	3.63569	4.2637e-09	5.09006e-07	Up Regulation	NC_048574.1	2440834	2447544	+	810	LOC110533231	-	-	barrier-to-autointegration factor-like [Oncorhynchus mykiss]	110533231	-	-	-	-
LOC110533701	776.116	206.202	1346.03	6.52771	2.70658	4.27231e-09	5.09006e-07	Up Regulation	NC_048574.1	34391710	34397234	+	3255	LOC110533701	-	-	schwannomin-interacting protein 1 [Oncorhynchus mykiss]	110533701	-	-	-	-
LOC110513725	634.189	173.053	1095.32	6.32941	2.66207	4.28681e-09	5.09142e-07	Up Regulation	NW_023493662.1	1493935	1502567	-	1935	LOC110513725	-	-	tripartite motif-containing protein 16 [Oncorhynchus mykiss]	110513725	-	-	-	-
fkbp5	537.251	43.4484	1031.05	23.7305	4.56867	4.30188e-09	5.09346e-07	Up Regulation	NC_048571.1	67594742	67643116	+	2850	fkbp5	-	K09571	peptidyl-prolyl cis-trans isomerase FKBP5 isoform X1 [Oncorhynchus mykiss]	110528325	-	-	-	ko04915(Estrogen signaling pathway)
fkbp10b	650.407	1131.56	169.257	0.149579	-2.74102	4.46224e-09	5.26697e-07	Down Regulation	NC_048580.1	23235053	23247841	-	2469	fkbp10b	-	K09575	peptidyl-prolyl cis-trans isomerase FKBP10 [Oncorhynchus mykiss]	110491662	-	-	-	-
znfx1	11126.1	1083.71	21168.4	19.5333	4.28786	4.62444e-09	5.44157e-07	Up Regulation	NC_048571.1	79262052	79275120	-	5822	znfx1	-	-	NFX1-type zinc finger-containing protein 1 [Oncorhynchus mykiss]	110528553	-	-	-	-
LOC118941484	1386.73	69.9532	2703.5	38.6472	5.27229	4.86963e-09	5.68337e-07	Up Regulation	NC_048583.1	45996022	46001745	-	899	LOC118941484	-	-	interferon alpha-inducible protein 27-like protein 2A [Oncorhynchus mykiss]	118941484	-	-	-	-
trim107	680.538	181.107	1179.97	6.51531	2.70383	4.87338e-09	5.68337e-07	Up Regulation	NC_048571.1	74777397	74787377	-	4159	trim107	-	K12009	E3 ubiquitin/ISG15 ligase TRIM25 isoform X1 [Oncorhynchus mykiss]	110528478	-	-	-	-
LOC110492411	141.448	253.715	29.1802	0.115012	-3.12015	4.87465e-09	5.68337e-07	Down Regulation	NC_048580.1	58318031	58335164	+	4464	LOC110492411	-	K19941	synapsin-2 [Oncorhynchus mykiss]	110492411	-	-	-	-
LOC110498947	439.026	115.086	762.966	6.62956	2.72891	5.46307e-09	6.34999e-07	Up Regulation	NC_048584.1	10970727	10972944	-	2117	LOC110498947	-	K12015	E3 ubiquitin-protein ligase TRIM21 [Oncorhynchus mykiss]	110498947	-	-	-	-
LOC118942061	53.7992	6.2702	101.328	16.1603	4.01438	5.57039e-09	6.45191e-07	Up Regulation	NC_048584.1	33517650	33520906	-	1946	LOC118942061	-	K12012	tripartite motif-containing protein 35-like [Oncorhynchus mykiss]	118942061	-	-	-	-
LOC110532114	573.527	153.616	993.439	6.46703	2.6931	5.5846e-09	6.45191e-07	Up Regulation	NC_048573.1	42021496	42027071	+	4845	LOC110532114	GO:0005758	-	uncharacterized protein LOC110532114 isoform X1 [Oncorhynchus mykiss]	110532114	-	GO:0005758//mitochondrial intermembrane space;	-	-
LOC110532541	2716.34	765.296	4667.38	6.09879	2.60852	5.92231e-09	6.82139e-07	Up Regulation	NC_048573.1	59602946	59635003	+	4668	LOC110532541	-	-	spermatogenesis-associated serine-rich protein 2 isoform X1 [Oncorhynchus mykiss]	110532541	-	-	-	-
LOC110535330	94.2364	7.97651	180.496	22.6285	4.50007	6.36171e-09	7.30543e-07	Up Regulation	NC_048566.1	13961020	13976561	+	3173	LOC110535330	-	-	protein asteroid homolog 1 [Oncorhynchus mykiss]	110535330	-	-	-	-
LOC110518824	358.715	92.9469	624.482	6.7187	2.74818	6.75928e-09	7.73866e-07	Up Regulation	NW_023493662.1	654738	659514	-	1845	LOC110518824	-	-	tripartite motif-containing protein 16 [Oncorhynchus mykiss]	110518824	-	-	-	-
rars1	1367.28	384.472	2350.09	6.11251	2.61176	6.92055e-09	7.89958e-07	Up Regulation	NC_048574.1	28699373	28729367	+	2269	rars1	GO:0000166;GO:0004812;GO:0004814;GO:0005524;GO:0005737;GO:0006418;GO:0006420	K01887	arginine--tRNA ligase, cytoplasmic isoform X1 [Oncorhynchus mykiss]	110533611	GO:0006418//tRNA aminoacylation for protein translation;GO:0006420//arginyl-tRNA aminoacylation;	GO:0005737//cytoplasm;	GO:0000166//nucleotide binding;GO:0004812//aminoacyl-tRNA ligase activity;GO:0004814//arginine-tRNA ligase activity;GO:0005524//ATP binding;	ko00970(Aminoacyl-tRNA biosynthesis)
LOC110492463	1433.77	402.41	2465.13	6.12591	2.61492	7.0988e-09	8.07886e-07	Up Regulation	NC_048580.1	59962433	59976353	+	1784	LOC110492463	GO:0045892	-	uncharacterized protein LOC110492463 isoform X1 [Oncorhynchus mykiss]	110492463	GO:0045892//negative regulation of transcription, DNA-templated;	-	-	-
LOC110522035	104.901	20.7084	189.093	9.1312	3.1908	7.15889e-09	8.12299e-07	Up Regulation	NC_048568.1	8916093	8919520	+	1680	LOC110522035	GO:0000981;GO:0003677;GO:0006355	K09339	H2.0-like homeobox protein isoform X1 [Oncorhynchus mykiss]	110522035	GO:0006355//regulation of transcription, DNA-templated;	-	GO:0000981//DNA-binding transcription factor activity, RNA polymerase II-specific;GO:0003677//DNA binding;	-
LOC110527709	94.1629	18.5315	169.794	9.16246	3.19573	7.26766e-09	8.22194e-07	Up Regulation	NC_048571.1	38162615	38170254	+	1043	LOC110527709	GO:0003824;GO:0004126;GO:0008270;GO:0009972;GO:0016787;GO:0046872;GO:0047844	K01489	cytidine deaminase [Oncorhynchus mykiss]	110527709	GO:0009972//cytidine deamination;	-	GO:0003824//catalytic activity;GO:0004126//cytidine deaminase activity;GO:0008270//zinc ion binding;GO:0016787//hydrolase activity;GO:0046872//metal ion binding;GO:0047844//deoxycytidine deaminase activity;	ko00983(Drug metabolism - other enzymes);ko00240(Pyrimidine metabolism)
LOC100135979	112.135	22.9426	201.328	8.77528	3.13345	7.42703e-09	8.37738e-07	Up Regulation	NC_048579.1	13722458	13725519	+	1217	LOC100135979	GO:0005615;GO:0006955;GO:0008009	-	CC chemokine with stalk CK2 isoform X1 [Oncorhynchus mykiss]	100135979	GO:0006955//immune response;	GO:0005615//extracellular space;	GO:0008009//chemokine activity;	-
LOC110488508	320.918	82.0353	559.8	6.8239	2.7706	7.77969e-09	8.72979e-07	Up Regulation	NC_048566.1	35347843	35357991	-	2199	LOC110488508	GO:0004672;GO:0005524;GO:0006468	K08829	serine/threonine-protein kinase dyf-5 [Oncorhynchus mykiss]	110488508	GO:0006468//protein phosphorylation;	-	GO:0004672//protein kinase activity;GO:0005524//ATP binding;	-
LOC118939508	60.1454	9.0663	111.224	12.2679	3.61682	7.78526e-09	8.72979e-07	Up Regulation	NC_048580.1	13583416	13587850	+	2635	LOC118939508	-	-	interferon-induced protein with tetratricopeptide repeats 5-like [Oncorhynchus mykiss]	118939508	-	-	-	-
LOC110487244	462.818	123.876	801.76	6.4723	2.69428	8.00855e-09	8.95385e-07	Up Regulation	NC_048581.1	15850674	15871731	-	5626	LOC110487244	-	K15113	mitoferrin-2-like [Oncorhynchus mykiss]	110487244	-	-	-	-
LOC110536389	793.156	180.851	1405.46	7.77137	2.95817	8.12839e-09	9.06126e-07	Up Regulation	NC_048575.1	75282556	75294050	+	2240	LOC110536389	GO:0034620;GO:0042803	K08879	heat shock protein beta-8 [Oncorhynchus mykiss]	110536389	GO:0034620//cellular response to unfolded protein;	-	GO:0042803//protein homodimerization activity;	-
LOC110529053	19.3407	0	38.6814	Inf	Inf	8.42341e-09	9.36275e-07	Up Regulation	NC_048571.1	83711361	83712203	+	843	LOC110529053	-	-	uncharacterized protein LOC110529053 [Oncorhynchus mykiss]	110529053	-	-	-	-
LOC118966002	2713.34	181.402	5245.29	28.9152	4.85376	1.0546e-08	1.16879e-06	Up Regulation	NC_048573.1	15342924	15348526	+	2607	LOC118966002	-	-	GTPase IMAP family member 7-like [Oncorhynchus mykiss]	118966002	-	-	-	-
tysnd1	278.743	72.8111	484.676	6.65662	2.73479	1.07311e-08	1.18586e-06	Up Regulation	NC_048565.1	81641973	81645418	+	2413	tysnd1	-	-	peroxisomal leader peptide-processing protease [Oncorhynchus mykiss]	110530458	-	-	-	-
LOC110489783	441.496	119.827	763.165	6.36891	2.67105	1.18211e-08	1.30254e-06	Up Regulation	NC_048566.1	40881174	40885140	+	2546	LOC110489783	GO:0005515	K12012	nuclear factor 7, brain [Oncorhynchus mykiss]	110489783	-	-	GO:0005515//protein binding;	-
LOC110493627	1795.28	512.627	3077.94	6.00425	2.58598	1.19469e-08	1.31261e-06	Up Regulation	NC_048581.1	28555554	28560692	-	1707	LOC110493627	GO:0005198;GO:0005882	K07604	keratin, type I cytoskeletal 13-like [Oncorhynchus mykiss]	110493627	-	GO:0005882//intermediate filament;	GO:0005198//structural molecule activity;	ko05150(Staphylococcus aureus infection);ko04915(Estrogen signaling pathway)
cidec	39.1914	4.22306	74.1598	17.5607	4.13428	1.20596e-08	1.32119e-06	Up Regulation	NC_048571.1	48885209	48896546	+	1660	cidec	GO:0006915	-	cell death activator CIDE-3 isoform X1 [Oncorhynchus mykiss]	110527935	GO:0006915//apoptotic process;	-	-	-
LOC110518583	243.175	61.8287	424.521	6.86609	2.77949	1.23777e-08	1.35215e-06	Up Regulation	NW_023493662.1	120905	134472	-	2388	LOC110518583	-	-	tripartite motif-containing protein 16 [Oncorhynchus mykiss]	110518583	-	-	-	-
LOC110523937	146.578	33.7469	259.409	7.68688	2.9424	1.31192e-08	1.42906e-06	Up Regulation	NC_048569.1	45567811	45571386	+	2257	LOC110523937	-	-	uncharacterized protein LOC110523937 [Oncorhynchus mykiss]	110523937	-	-	-	-
LOC110492628	757.577	153.502	1361.65	8.87056	3.14903	1.32706e-08	1.44143e-06	Up Regulation	NC_048580.1	68904810	68909231	+	985	LOC110492628	GO:0005509	K12042	troponin C, skeletal muscle [Oncorhynchus mykiss]	110492628	-	-	GO:0005509//calcium ion binding;	ko04020(Calcium signaling pathway)
LOC110530407	829.577	1423.23	235.921	0.165764	-2.5928	1.34411e-08	1.4558e-06	Down Regulation	NC_048572.1	67577845	67693642	+	12798	LOC110530407	-	K06240	laminin subunit alpha-3 isoform X1 [Oncorhynchus mykiss]	110530407	-	-	-	ko05222(Small cell lung cancer);ko05200(Pathways in cancer);ko05165(Human papillomavirus infection);ko05146(Amoebiasis);ko05145(Toxoplasmosis);ko04512(ECM-receptor interaction);ko04510(Focal adhesion);ko04151(PI3K-Akt signaling pathway)
LOC110537453	49.2849	92.4301	6.13963	0.0664245	-3.91214	1.35771e-08	1.46637e-06	Down Regulation	NC_048566.1	20629126	20649273	+	6666	LOC110537453	-	-	atrophin-1 isoform X1 [Oncorhynchus mykiss]	110537453	-	-	-	-
LOC110516150	337.627	89.3631	585.891	6.5563	2.71288	1.37077e-08	1.47628e-06	Up Regulation	NW_023493662.1	475264	484216	-	2487	LOC110516150	-	-	tripartite motif-containing protein 16 isoform X1 [Oncorhynchus mykiss]	110516150	-	-	-	-
LOC110503618	370.752	98.5951	642.91	6.52071	2.70503	1.38918e-08	1.4919e-06	Up Regulation	NC_048588.1	7070990	7076958	+	3647	LOC110503618	-	K06051	delta-like protein C [Oncorhynchus mykiss]	110503618	-	-	-	ko05224(Breast cancer);ko05207(Chemical carcinogenesis - receptor activation);ko05200(Pathways in cancer);ko04658(Th1 and Th2 cell differentiation);ko04330(Notch signaling pathway);ko01522(Endocrine resistance)
LOC110538373	1971.07	573.34	3368.8	5.87575	2.55477	1.4481e-08	1.5508e-06	Up Regulation	NC_048576.1	75593751	75608737	+	7025	LOC110538373	-	-	zinc finger CCCH domain-containing protein 7B [Oncorhynchus mykiss]	110538373	-	-	-	-
LOC110502581	59.0681	109.056	9.08061	0.0832659	-3.58613	1.47226e-08	1.57226e-06	Down Regulation	NC_048566.1	99777695	99818794	+	7964	LOC110502581	-	-	DNA-binding protein RFX7 [Oncorhynchus mykiss]	110502581	-	-	-	-
LOC110494606	560.68	966.885	154.476	0.159767	-2.64596	1.49395e-08	1.59097e-06	Down Regulation	NC_048581.1	77166875	77261192	+	5333	LOC110494606	GO:0005515	K06758	neural cell adhesion molecule L1-like protein isoform X1 [Oncorhynchus mykiss]	110494606	-	-	GO:0005515//protein binding;	-
si:dkey-250k15.4	81.7597	8.8065	154.713	17.568	4.13488	1.52229e-08	1.61663e-06	Up Regulation	NC_048567.1	12860738	12866559	+	5278	si:dkey-250k15.4	-	-	uncharacterized protein si:dkey-250k15.4 isoform X1 [Oncorhynchus mykiss]	110509948	-	-	-	-
LOC110508389	225.964	59.161	392.767	6.63894	2.73095	1.61028e-08	1.70533e-06	Up Regulation	NC_048577.1	9079215	9083746	-	1866	LOC110508389	-	K13051	uncharacterized protein LOC110508389 isoform X1 [Oncorhynchus mykiss]	110508389	-	-	-	ko00460(Cyanoamino acid metabolism);ko00250(Alanine, aspartate and glutamate metabolism)
LOC110521270	462.564	130.269	794.859	6.10166	2.6092	1.63065e-08	1.72212e-06	Up Regulation	NC_050570.1	8862322	8876238	+	2078	LOC110521270	-	-	tripartite motif-containing protein 16 [Oncorhynchus mykiss]	110521270	-	-	-	-
LOC110495003	62.8948	10.558	115.232	10.9142	3.44813	1.72176e-08	1.81331e-06	Up Regulation	NW_023494162.1	45747	52158	+	3521	LOC110495003	-	K04694	mucin-3A isoform X1 [Oncorhynchus mykiss]	110495003	-	-	-	ko05206(MicroRNAs in cancer);ko05145(Toxoplasmosis);ko04935(Growth hormone synthesis, secretion and action);ko04930(Type II diabetes mellitus);ko04917(Prolactin signaling pathway);ko04910(Insulin signaling pathway);ko04630(JAK-STAT signaling pathway);ko04380(Osteoclast differentiation);ko04120(Ubiquitin mediated proteolysis)
LOC110531772	227.159	58.8124	395.505	6.72485	2.7495	1.88962e-08	1.98462e-06	Up Regulation	NC_048587.1	62481631	62483395	+	1765	LOC110531772	GO:0008270	-	E3 ubiquitin-protein ligase TRIM47 [Oncorhynchus mykiss]	110531772	-	-	GO:0008270//zinc ion binding;	-
erlec1	811.512	233.519	1389.5	5.95029	2.57296	2.00003e-08	2.09481e-06	Up Regulation	NC_048584.1	31713706	31725878	+	2818	erlec1	-	K14008	endoplasmic reticulum lectin 1 isoform X1 [Oncorhynchus mykiss]	110499325	-	-	-	ko04141(Protein processing in endoplasmic reticulum)
LOC110494492	1410.14	26.1362	2794.15	106.907	6.74022	2.07661e-08	2.16621e-06	Up Regulation	NC_048581.1	70747837	70759905	+	2150	LOC110494492	-	K14754	interferon-induced GTP-binding protein Mx2-like [Oncorhynchus mykiss]	110494492	-	-	-	ko05171(Coronavirus disease - COVID-19);ko05165(Human papillomavirus infection);ko05164(Influenza A);ko05162(Measles);ko05160(Hepatitis C)
LOC118938832	339.568	92.2685	586.867	6.36042	2.66912	2.07956e-08	2.16621e-06	Up Regulation	NC_048579.1	67071314	67075634	-	1749	LOC118938832	-	K15259	protein mono-ADP-ribosyltransferase PARP11-like isoform X1 [Oncorhynchus mykiss]	118938832	-	-	-	-
LOC110493043	672.692	1150.18	195.2	0.169712	-2.55884	2.09735e-08	2.17879e-06	Down Regulation	NC_048566.1	60781715	60846975	+	3520	LOC110493043	-	K12327	non-muscle caldesmon isoform X1 [Oncorhynchus mykiss]	110493043	-	-	-	ko04270(Vascular smooth muscle contraction)
rnf8	598.667	170.411	1026.92	6.02616	2.59124	2.11815e-08	2.19441e-06	Up Regulation	NC_048572.1	13457061	13479420	+	2088	rnf8	GO:0004842;GO:0005515;GO:0005634;GO:0006302;GO:0006974;GO:0016567	K10667	E3 ubiquitin-protein ligase rnf8 isoform X1 [Oncorhynchus mykiss]	110529428	GO:0006302//double-strand break repair;GO:0006974//cellular response to DNA damage stimulus;GO:0016567//protein ubiquitination;	GO:0005634//nucleus;	GO:0004842//ubiquitin-protein transferase activity;GO:0005515//protein binding;	-
LOC110489734	271.656	72.4395	470.872	6.50021	2.70049	2.22679e-08	2.30071e-06	Up Regulation	NC_048579.1	18592996	18607504	-	3331	LOC110489734	-	K15050	nuclease EXOG, mitochondrial [Oncorhynchus mykiss]	110489734	-	-	-	-
LOC110486326	62.1523	6.86872	117.436	17.0972	4.09569	2.29576e-08	2.36556e-06	Up Regulation	NC_048577.1	39799864	39802900	+	2452	LOC110486326	-	K05075	uncharacterized protein LOC110486326 [Oncorhynchus mykiss]	110486326	-	-	-	ko05321(Inflammatory bowel disease);ko04659(Th17 cell differentiation);ko04630(JAK-STAT signaling pathway);ko04060(Cytokine-cytokine receptor interaction)
LOC110491260	546.443	116.087	976.8	8.41439	3.07286	2.30828e-08	2.37205e-06	Up Regulation	NW_023493662.1	1436297	1447880	-	2056	LOC110491260	-	-	tripartite motif-containing protein 16 isoform X3 [Oncorhynchus mykiss]	110491260	-	-	-	-
LOC110538653	98.6665	177.143	20.1901	0.113976	-3.13319	2.32534e-08	2.38317e-06	Down Regulation	NC_048576.1	82708968	82756710	-	5479	LOC110538653	-	K02583	tumor necrosis factor receptor superfamily member 16-like [Oncorhynchus mykiss]	110538653	-	-	-	ko05202(Transcriptional misregulation in cancer);ko04722(Neurotrophin signaling pathway);ko04215(Apoptosis - multiple species);ko04151(PI3K-Akt signaling pathway);ko04060(Cytokine-cytokine receptor interaction);ko04015(Rap1 signaling pathway);ko04014(Ras signaling pathway);ko04010(MAPK signaling pathway)
LOC110538959	52.7695	0.91768	104.621	114.006	6.83297	2.42992e-08	2.48367e-06	Up Regulation	NC_048576.1	72356427	72357759	+	792	LOC110538959	-	-	UNC93-like protein MFSD11 [Oncorhynchus mykiss]	110538959	-	-	-	-
tnfrsf1b	102.519	22.1874	182.85	8.24119	3.04285	2.46546e-08	2.51325e-06	Up Regulation	NC_048571.1	44157058	44164433	-	2288	tnfrsf1b	GO:0005515	K05141	tumor necrosis factor receptor superfamily member 1B [Oncorhynchus mykiss]	110527838	-	-	GO:0005515//protein binding;	ko05170(Human immunodeficiency virus 1 infection);ko05022(Pathways of neurodegeneration - multiple diseases);ko05014(Amyotrophic lateral sclerosis);ko04920(Adipocytokine signaling pathway);ko04668(TNF signaling pathway);ko04061(Viral protein interaction with cytokine and cytokine receptor);ko04060(Cytokine-cytokine receptor interaction)
LOC110536452	2038.11	622.444	3453.77	5.54872	2.47216	2.49527e-08	2.53411e-06	Up Regulation	NC_048575.1	78573708	78578345	+	2657	LOC110536452	GO:0000166;GO:0005524;GO:0016740	K04552	ubiquitin-conjugating enzyme E2 L3 isoform X1 [Oncorhynchus mykiss]	110536452	-	-	GO:0000166//nucleotide binding;GO:0005524//ATP binding;GO:0016740//transferase activity;	ko05022(Pathways of neurodegeneration - multiple diseases);ko05012(Parkinson disease);ko04120(Ubiquitin mediated proteolysis)
LOC110507957	256.148	67.8824	444.415	6.54683	2.7108	2.49921e-08	2.53411e-06	Up Regulation	NC_048591.1	31667205	31681907	+	2621	LOC110507957	GO:0005886;GO:0016020;GO:0016021	K18265	integral membrane protein 2C [Oncorhynchus mykiss]	110507957	-	GO:0005886//plasma membrane;GO:0016020//membrane;GO:0016021//integral component of membrane;	-	-
zgc:154058	642.695	186	1099.39	5.91069	2.56333	2.53309e-08	2.56164e-06	Up Regulation	NC_048565.1	83977118	84031022	+	4739	zgc:154058	-	-	transmembrane protein 150A [Oncorhynchus mykiss]	110530917	-	-	-	-
LOC110511243	101.078	14.2712	187.885	13.1653	3.71867	2.64657e-08	2.66932e-06	Up Regulation	NW_023493662.1	617168	633645	-	2338	LOC110511243	-	-	tripartite motif-containing protein 16 isoform X1 [Oncorhynchus mykiss]	110511243	-	-	-	-
LOC110502801	388.53	720.865	56.1951	0.0779551	-3.68121	2.88164e-08	2.89875e-06	Down Regulation	NC_048587.1	43277974	43303118	-	3225	LOC110502801	GO:0005515;GO:0008270	K12006	tripartite motif-containing protein 16 isoform X1 [Oncorhynchus mykiss]	110502801	-	-	GO:0005515//protein binding;GO:0008270//zinc ion binding;	-
LOC110505471	2605.59	617.79	4593.4	7.43521	2.89437	3.11179e-08	3.12203e-06	Up Regulation	NC_048589.1	17493412	17506629	-	3766	LOC110505471	-	-	predicted GPI-anchored protein 23 [Oncorhynchus mykiss]	110505471	-	-	-	-
LOC110491355	93.9985	20.4751	167.522	8.18173	3.03241	3.35812e-08	3.36032e-06	Up Regulation	NC_048580.1	11864809	11866902	-	2002	LOC110491355	-	K10651	E3 ubiquitin-protein ligase TRIM21-like [Oncorhynchus mykiss]	110491355	-	-	-	ko05322(Systemic lupus erythematosus)
LOC110518831	32.5752	3.36941	61.7811	18.3359	4.1966	3.40287e-08	3.39619e-06	Up Regulation	NC_048571.1	4896563	4916538	-	2469	LOC110518831	-	K05173	interleukin-18 receptor 1-like [Oncorhynchus mykiss]	110518831	-	-	-	ko05321(Inflammatory bowel disease);ko04668(TNF signaling pathway);ko04061(Viral protein interaction with cytokine and cytokine receptor);ko04060(Cytokine-cytokine receptor interaction)
LOC110493231	2164.88	3662.53	667.239	0.18218	-2.45656	3.42784e-08	3.41218e-06	Down Regulation	NC_048581.1	61353485	61458471	+	10565	LOC110493231	-	K16628	collagen alpha-1(VII) chain isoform X1 [Oncorhynchus mykiss]	110493231	-	-	-	ko04974(Protein digestion and absorption)
LOC110493762	249.187	68.08	430.294	6.32041	2.66002	3.46627e-08	3.44145e-06	Up Regulation	NC_048581.1	33243976	33245965	+	1128	LOC110493762	-	-	gig2-like protein DreN [Oncorhynchus mykiss]	110493762	-	-	-	-
LOC110533780	846.684	253.743	1439.62	5.67356	2.50426	3.63191e-08	3.59654e-06	Up Regulation	NC_048574.1	36704447	36711929	-	2604	LOC110533780	-	-	RING finger protein 214 isoform X1 [Oncorhynchus mykiss]	110533780	-	-	-	-
LOC110489697	2554.24	781.646	4326.84	5.53555	2.46873	3.86349e-08	3.81595e-06	Up Regulation	NC_048579.1	16090496	16114214	+	4529	LOC110489697	GO:0004842;GO:0008270;GO:0071797	K11974	E3 ubiquitin-protein ligase RNF31 [Oncorhynchus mykiss]	110489697	-	GO:0071797//LUBAC complex;	GO:0004842//ubiquitin-protein transferase activity;GO:0008270//zinc ion binding;	ko05131(Shigellosis);ko04621(NOD-like receptor signaling pathway);ko04217(Necroptosis)
stat1-2	3098.97	979.561	5218.37	5.32726	2.41339	3.98431e-08	3.92511e-06	Up Regulation	NC_048571.1	22638090	22668102	-	2867	stat1-2	GO:0003677;GO:0003700;GO:0005634;GO:0005737;GO:0006355;GO:0007165	K11220	signal transducer/activator of transcription isoform X1 [Oncorhynchus mykiss]	100137016	GO:0006355//regulation of transcription, DNA-templated;GO:0007165//signal transduction;	GO:0005634//nucleus;GO:0005737//cytoplasm;	GO:0003677//DNA binding;GO:0003700//DNA-binding transcription factor activity;	ko05321(Inflammatory bowel disease);ko05235(PD-L1 expression and PD-1 checkpoint pathway in cancer);ko05212(Pancreatic cancer);ko05200(Pathways in cancer);ko05171(Coronavirus disease - COVID-19);ko05169(Epstein-Barr virus infection);ko05168(Herpes simplex virus 1 infection);ko05167(Kaposi sarcoma-associated herpesvirus infection);ko05165(Human papillomavirus infection);ko05164(Influenza A);ko0516…
LOC100135811	19519.8	33028.5	6011	0.181994	-2.45804	4.05679e-08	3.98621e-06	Down Regulation	NC_050572.1	16670567	16693920	-	4197	LOC100135811	GO:0005201;GO:0005576;GO:0005581;GO:0046872	K06236	collagen alpha-2(I) chain precursor [Oncorhynchus mykiss]	100135811	-	GO:0005576//extracellular region;GO:0005581//collagen trimer;	GO:0005201//extracellular matrix structural constituent;GO:0046872//metal ion binding;	ko05415(Diabetic cardiomyopathy);ko05205(Proteoglycans in cancer);ko05165(Human papillomavirus infection);ko05146(Amoebiasis);ko04974(Protein digestion and absorption);ko04933(AGE-RAGE signaling pathway in diabetic complications);ko04926(Relaxin signaling pathway);ko04611(Platelet activation);ko04512(ECM-receptor interaction);ko04510(Focal adhesion);ko04151(PI3K-Akt signaling pathway)
LOC110528088	268.013	28.2618	507.765	17.9665	4.16724	4.12486e-08	4.04268e-06	Up Regulation	NC_048571.1	58825054	58834303	+	2382	LOC110528088	-	K12006	tripartite motif-containing protein 16-like protein [Oncorhynchus mykiss]	110528088	-	-	-	-
LOC110520884	749.517	42.1399	1456.89	34.5728	5.11157	4.41253e-08	4.31353e-06	Up Regulation	NC_048567.1	8878988	8887653	-	680	LOC110520884	-	-	mannose-specific lectin [Oncorhynchus mykiss]	110520884	-	-	-	-
LOC110517699	1442.93	227.684	2658.18	11.6749	3.54534	4.61108e-08	4.4961e-06	Up Regulation	NW_023493662.1	887107	1016244	-	2862	LOC110517699	-	-	tripartite motif-containing protein 16 [Oncorhynchus mykiss]	110517699	-	-	-	-
LOC110509196	781.423	240.643	1322.2	5.49444	2.45797	4.63298e-08	4.50592e-06	Up Regulation	NC_048592.1	3815075	3887073	-	11751	LOC110509196	-	K16549	myomegalin [Oncorhynchus mykiss]	110509196	-	-	-	-
LOC110486883	417.857	119.016	716.699	6.02188	2.59021	4.70091e-08	4.55535e-06	Up Regulation	NC_048576.1	86911987	86917815	-	3509	LOC110486883	GO:0003723;GO:0005515	-	MIF4G domain-containing protein B isoform X1 [Oncorhynchus mykiss]	110486883	-	-	GO:0003723//RNA binding;GO:0005515//protein binding;	-
cox-2	1729.58	3053.11	406.041	0.132993	-2.91058	4.70769e-08	4.55535e-06	Down Regulation	NC_048572.1	55479560	55484248	+	2718	cox-2	GO:0001516;GO:0004601;GO:0004666;GO:0005783;GO:0005789;GO:0006629;GO:0006631;GO:0006633;GO:0006693;GO:0006954;GO:0006979;GO:0008217;GO:0016020;GO:0016491;GO:0019371;GO:0020037;GO:0043231;GO:0044237;GO:0046872;GO:0048856;GO:0051213;GO:0071704;GO:0098869	K11987	cyclooxygenase-2 isoform X1 [Oncorhynchus mykiss]	100136025	GO:0001516//prostaglandin biosynthetic process;GO:0006629//lipid metabolic process;GO:0006631//fatty acid metabolic process;GO:0006633//fatty acid biosynthetic process;GO:0006693//prostaglandin metabolic process;GO:0006954//inflammatory response;GO:0006979//response to oxidative stress;GO:0008217//regulation of blood pressure;GO:0019371//cyclooxygenase pathway;GO:0044237//cellular metabolic proce…	GO:0005783//endoplasmic reticulum;GO:0005789//endoplasmic reticulum membrane;GO:0016020//membrane;GO:0043231//intracellular membrane-bounded organelle;	GO:0004601//peroxidase activity;GO:0004666//prostaglandin-endoperoxide synthase activity;GO:0016491//oxidoreductase activity;GO:0020037//heme binding;GO:0046872//metal ion binding;GO:0051213//dioxygenase activity;	ko05222(Small cell lung cancer);ko05206(MicroRNAs in cancer);ko05204(Chemical carcinogenesis - DNA adducts);ko05200(Pathways in cancer);ko05167(Kaposi sarcoma-associated herpesvirus infection);ko05165(Human papillomavirus infection);ko05163(Human cytomegalovirus infection);ko05140(Leishmaniasis);ko05022(Pathways of neurodegeneration - multiple diseases);ko05010(Alzheimer disease);ko04923(Regulati…
LOC110523824	1478.25	460.198	2496.31	5.42442	2.43947	4.79724e-08	4.63025e-06	Up Regulation	NC_048569.1	40917667	40921273	-	1334	LOC110523824	-	K04552	ubiquitin-conjugating enzyme E2 L3 [Oncorhynchus mykiss]	110523824	-	-	-	ko05022(Pathways of neurodegeneration - multiple diseases);ko05012(Parkinson disease);ko04120(Ubiquitin mediated proteolysis)
LOC110535197	73.8961	5.28934	142.503	26.9415	4.75176	4.82835e-08	4.64851e-06	Up Regulation	NC_048575.1	6499039	6504541	-	1676	LOC110535197	-	K13963	leukocyte elastase inhibitor [Oncorhynchus mykiss]	110535197	-	-	-	ko05146(Amoebiasis)
LOC110537806	61.3523	11.1735	111.531	9.98174	3.31929	5.09459e-08	4.89248e-06	Up Regulation	NC_048576.1	55511860	55515181	-	1762	LOC110537806	GO:0016020;GO:0016021	-	T-cell immunoglobulin and mucin domain-containing protein 4 isoform X1 [Oncorhynchus mykiss]	110537806	-	GO:0016020//membrane;GO:0016021//integral component of membrane;	-	-
LOC110510603	43.5068	6.12528	80.8882	13.2056	3.72308	5.17403e-08	4.95628e-06	Up Regulation	NC_048567.1	14484922	14495193	+	2553	LOC110510603	-	-	TBC1 domain family member 15 [Oncorhynchus mykiss]	110510603	-	-	-	-
LOC110497974	565.782	123.001	1008.56	8.19965	3.03556	5.52691e-08	5.26823e-06	Up Regulation	NC_048566.1	84001080	84025490	+	2460	LOC110497974	-	K15259	protein mono-ADP-ribosyltransferase PARP12 [Oncorhynchus mykiss]	110497974	-	-	-	-
ca4a	94.002	7.07838	180.926	25.5603	4.67583	5.52732e-08	5.26823e-06	Up Regulation	NC_048576.1	58076921	58101536	+	2775	ca4a	GO:0004089;GO:0005886;GO:0008270;GO:0016020;GO:0016829;GO:0031225;GO:0046872	K18246	carbonic anhydrase 4 isoform X1 [Oncorhynchus mykiss]	110537843	-	GO:0005886//plasma membrane;GO:0016020//membrane;GO:0031225//anchored component of membrane;	GO:0004089//carbonate dehydratase activity;GO:0008270//zinc ion binding;GO:0016829//lyase activity;GO:0046872//metal ion binding;	ko04964(Proximal tubule bicarbonate reclamation);ko00910(Nitrogen metabolism)
LOC110506677	75.2209	3.90007	146.542	37.5741	5.23167	5.6284e-08	5.35119e-06	Up Regulation	NC_048566.1	9116566	9141714	-	5514	LOC110506677	-	K03989	complement C4-like [Oncorhynchus mykiss]	110506677	-	-	-	ko05322(Systemic lupus erythematosus);ko05171(Coronavirus disease - COVID-19);ko05150(Staphylococcus aureus infection);ko05133(Pertussis);ko04936(Alcoholic liver disease);ko04610(Complement and coagulation cascades)
irf1a	70.3478	14.2692	126.426	8.86007	3.14732	5.64666e-08	5.3552e-06	Up Regulation	NC_048587.1	39514302	39517763	-	1318	irf1a	GO:0000976;GO:0003700;GO:0006355	K10153	interferon regulatory factor 1a [Oncorhynchus mykiss]	110502724	GO:0006355//regulation of transcription, DNA-templated;	-	GO:0000976//transcription cis-regulatory region binding;GO:0003700//DNA-binding transcription factor activity;	-
vdac3	432.806	127.712	737.9	5.77784	2.53053	5.68052e-08	5.37395e-06	Up Regulation	NC_048575.1	62444210	62464390	-	2052	vdac3	GO:0005739;GO:0005741;GO:0008308;GO:0055085;GO:0098656;GO:1902017	K15041	voltage-dependent anion-selective channel protein 2 isoform X3 [Oncorhynchus mykiss]	110536186	GO:0055085//transmembrane transport;GO:0098656//anion transmembrane transport;GO:1902017//regulation of cilium assembly;	GO:0005739//mitochondrion;GO:0005741//mitochondrial outer membrane;	GO:0008308//voltage-gated anion channel activity;	ko05415(Diabetic cardiomyopathy);ko05208(Chemical carcinogenesis - reactive oxygen species);ko05203(Viral carcinogenesis);ko05166(Human T-cell leukemia virus 1 infection);ko05161(Hepatitis B);ko05022(Pathways of neurodegeneration - multiple diseases);ko05020(Prion disease);ko05017(Spinocerebellar ataxia);ko05016(Huntington disease);ko05012(Parkinson disease);ko05010(Alzheimer disease);ko04979(Cho…
LOC110520643	325.559	58.0833	593.035	10.2101	3.35192	6.13535e-08	5.78985e-06	Up Regulation	NC_048567.1	80308419	80335869	-	4358	LOC110520643	-	K14754	interferon-induced GTP-binding protein Mx2-like [Oncorhynchus mykiss]	110520643	-	-	-	ko05171(Coronavirus disease - COVID-19);ko05165(Human papillomavirus infection);ko05164(Influenza A);ko05162(Measles);ko05160(Hepatitis C)
LOC110536955	3981.68	6690.38	1272.98	0.19027	-2.39388	6.35026e-08	5.97787e-06	Down Regulation	NC_048576.1	11046648	11051785	-	3150	LOC110536955	-	K17846	Krueppel-like factor 4 [Oncorhynchus mykiss]	110536955	-	-	-	ko05207(Chemical carcinogenesis - receptor activation);ko04550(Signaling pathways regulating pluripotency of stem cells)
kcnc3a	209.759	56.9258	362.591	6.36955	2.67119	6.48695e-08	6.0915e-06	Up Regulation	NC_048576.1	62238004	62342939	+	14026	kcnc3a	GO:0005216;GO:0005249;GO:0005515;GO:0006811;GO:0006813;GO:0008076;GO:0016020;GO:0051260;GO:0055085	K04889	potassium voltage-gated channel subfamily C member 3a isoform X1 [Oncorhynchus mykiss]	110537936	GO:0006811//ion transport;GO:0006813//potassium ion transport;GO:0051260//protein homooligomerization;GO:0055085//transmembrane transport;	GO:0008076//voltage-gated potassium channel complex;GO:0016020//membrane;	GO:0005216//ion channel activity;GO:0005249//voltage-gated potassium channel activity;GO:0005515//protein binding;	ko05017(Spinocerebellar ataxia)
vrk2	1884.76	596.732	3172.78	5.31692	2.41059	6.56866e-08	6.13751e-06	Up Regulation	NC_048565.1	71248102	71266030	+	2957	vrk2	GO:0004672;GO:0005524;GO:0006468	K08816	serine/threonine-protein kinase VRK2 isoform X1 [Oncorhynchus mykiss]	110528611	GO:0006468//protein phosphorylation;	-	GO:0004672//protein kinase activity;GO:0005524//ATP binding;	-
psmf1	1074.08	331.658	1816.5	5.47703	2.45339	6.57227e-08	6.13751e-06	Up Regulation	NC_048571.1	32305811	32323158	-	1788	psmf1	-	K06700	proteasome inhibitor PI31 subunit [Oncorhynchus mykiss]	110527656	-	-	-	ko03050(Proteasome)
plin3	597.2	181.873	1012.53	5.56723	2.47696	6.58424e-08	6.13751e-06	Up Regulation	NC_048569.1	65356112	65366865	+	2495	plin3	-	K20287	mannose-6-phosphate receptor binding protein 1 [Oncorhynchus mykiss]	110524347	-	-	-	-
LOC110518684	555.312	81.8595	1028.77	12.5674	3.65162	6.63865e-08	6.17314e-06	Up Regulation	NC_048567.1	32268649	32271705	+	1702	LOC110518684	GO:0005515;GO:0008270	K12012	nuclear factor 7, brain [Oncorhynchus mykiss]	110518684	-	-	GO:0005515//protein binding;GO:0008270//zinc ion binding;	-
prr12b	94.7184	168.277	21.16	0.125746	-2.99142	6.82e-08	6.32634e-06	Down Regulation	NC_048576.1	60513247	60544029	+	9135	prr12b	-	-	proline-rich protein 12 [Oncorhynchus mykiss]	110538923	-	-	-	-
LOC110511524	366.162	0.575993	731.747	1270.41	10.3111	7.06734e-08	6.53037e-06	Up Regulation	NC_048566.1	2533802	2536162	-	1951	LOC110511524	-	-	protein asteroid homolog 1-like [Oncorhynchus mykiss]	110511524	-	-	-	-
LOC110530473	204.044	42.4533	365.635	8.61266	3.10646	7.07421e-08	6.53037e-06	Up Regulation	NC_048565.1	81635394	81641798	+	2188	LOC110530473	GO:0000166;GO:0003924;GO:0005525;GO:0005783;GO:0005794;GO:0006886;GO:0015031;GO:0016192	K07953	GTP-binding protein SAR1b [Oncorhynchus mykiss]	110530473	GO:0006886//intracellular protein transport;GO:0015031//protein transport;GO:0016192//vesicle-mediated transport;	GO:0005783//endoplasmic reticulum;GO:0005794//Golgi apparatus;	GO:0000166//nucleotide binding;GO:0003924//GTPase activity;GO:0005525//GTP binding;	ko05134(Legionellosis);ko04141(Protein processing in endoplasmic reticulum)
LOC110531965	900.432	277.521	1523.34	5.4891	2.45657	7.19112e-08	6.62226e-06	Up Regulation	NC_048573.1	35364052	35372459	-	1969	LOC110531965	GO:0045892	-	uncharacterized protein LOC110531965 [Oncorhynchus mykiss]	110531965	GO:0045892//negative regulation of transcription, DNA-templated;	-	-	-
LOC110503848	363.171	61.5339	664.808	10.8039	3.43349	7.30433e-08	6.71031e-06	Up Regulation	NC_048588.1	16093739	16102902	+	5256	LOC110503848	-	-	scavenger receptor class F member 1 isoform X1 [Oncorhynchus mykiss]	110503848	-	-	-	-
c9orf72	648.435	200.597	1096.27	5.46506	2.45024	7.8355e-08	7.18098e-06	Up Regulation	NC_048589.1	23893423	23909329	-	4636	c9orf72	GO:0005085	-	guanine nucleotide exchange C9orf72 isoform X1 [Oncorhynchus mykiss]	110505662	-	-	GO:0005085//guanyl-nucleotide exchange factor activity;	-
parp12a	2553.53	816.392	4290.67	5.25565	2.39387	8.07712e-08	7.38466e-06	Up Regulation	NC_048565.1	42295019	42324578	+	2775	parp12a	GO:0003950;GO:0046872	K15259	protein mono-ADP-ribosyltransferase PARP12 [Oncorhynchus mykiss]	110523059	-	-	GO:0003950//NAD+ ADP-ribosyltransferase activity;GO:0046872//metal ion binding;	-
LOC110525182	80.0607	17.6041	142.517	8.0957	3.01716	8.38268e-08	7.64569e-06	Up Regulation	NC_048570.1	6445292	6472256	-	2494	LOC110525182	GO:0005525	-	golgin subfamily A member 6-like protein 2 isoform X1 [Oncorhynchus mykiss]	110525182	-	-	GO:0005525//GTP binding;	-
LOC110489698	136.682	35.2478	238.115	6.75546	2.75605	8.43043e-08	7.67089e-06	Up Regulation	NC_048579.1	16129002	16144964	-	2785	LOC110489698	-	K00814	alanine aminotransferase 2-like isoform X1 [Oncorhynchus mykiss]	110489698	-	-	-	ko00710(Carbon fixation in photosynthetic organisms);ko00250(Alanine, aspartate and glutamate metabolism);ko00220(Arginine biosynthesis)
naprt	133.801	33.7932	233.808	6.91879	2.79052	8.50688e-08	7.72202e-06	Up Regulation	NC_048569.1	82632533	82660203	+	5597	naprt	GO:0003824;GO:0004514;GO:0004516;GO:0009435	K00763	nicotinate phosphoribosyltransferase [Oncorhynchus mykiss]	110524674	GO:0009435//NAD biosynthetic process;	-	GO:0003824//catalytic activity;GO:0004514//nicotinate-nucleotide diphosphorylase (carboxylating) activity;GO:0004516//nicotinate phosphoribosyltransferase activity;	ko00760(Nicotinate and nicotinamide metabolism)
LOC110517700	212.591	61.8554	363.327	5.87381	2.5543	9.44031e-08	8.54897e-06	Up Regulation	NW_023493662.1	235721	268897	-	2433	LOC110517700	-	-	tripartite motif-containing protein 16 [Oncorhynchus mykiss]	110517700	-	-	-	-
LOC110503634	515.258	119.874	910.643	7.59669	2.92537	9.77671e-08	8.83263e-06	Up Regulation	NC_048588.1	7439436	7448044	+	1982	LOC110503634	-	-	tapasin-related protein [Oncorhynchus mykiss]	110503634	-	-	-	-
LOC110500408	471.567	144.134	798.999	5.54344	2.47078	9.90573e-08	8.92168e-06	Up Regulation	NC_048585.1	40392986	40401405	-	2695	LOC110500408	GO:0008270;GO:0046872	K12015	E3 ubiquitin-protein ligase TRIM47 isoform X1 [Oncorhynchus mykiss]	110500408	-	-	GO:0008270//zinc ion binding;GO:0046872//metal ion binding;	-
gs01	3695.97	1191.02	6200.91	5.2064	2.38029	9.9439e-08	8.92168e-06	Up Regulation	NC_050570.1	32249293	32253704	-	1681	gs01	GO:0000166;GO:0003824;GO:0004356;GO:0005524;GO:0006542;GO:0006807;GO:0016874;GO:0032094	K01915	glutamine synthetase [Oncorhynchus mykiss]	100135973	GO:0006542//glutamine biosynthetic process;GO:0006807//nitrogen compound metabolic process;GO:0032094//response to food;	-	GO:0000166//nucleotide binding;GO:0003824//catalytic activity;GO:0004356//glutamate-ammonia ligase activity;GO:0005524//ATP binding;GO:0016874//ligase activity;	ko04727(GABAergic synapse);ko04724(Glutamatergic synapse);ko04217(Necroptosis);ko02020(Two-component system);ko00910(Nitrogen metabolism);ko00630(Glyoxylate and dicarboxylate metabolism);ko00250(Alanine, aspartate and glutamate metabolism);ko00220(Arginine biosynthesis)
fam210aa	559.167	173.352	944.981	5.45123	2.44658	9.94548e-08	8.92168e-06	Up Regulation	NC_050572.1	594071	597501	-	1903	fam210aa	-	-	uncharacterized protein C18orf19 homolog A [Oncorhynchus mykiss]	110487805	-	-	-	-
LOC110497897	355.327	104.1	606.554	5.82667	2.54267	1.00296e-07	8.97604e-06	Up Regulation	NC_048583.1	42319096	42339822	-	5147	LOC110497897	GO:0005515	-	NACHT, LRR and PYD domains-containing protein 3 isoform X1 [Oncorhynchus mykiss]	110497897	-	-	GO:0005515//protein binding;	-
hsh2d	661.033	175.283	1146.78	6.54247	2.70984	1.01615e-07	9.06943e-06	Up Regulation	NC_048569.1	60407553	60411038	+	1999	hsh2d	GO:0007165	-	hematopoietic SH2 domain-containing protein homolog [Oncorhynchus mykiss]	110524210	GO:0007165//signal transduction;	-	-	-
LOC110507532	41.1942	6.0791	76.3093	12.5527	3.64993	1.01815e-07	9.06943e-06	Up Regulation	NC_048591.1	10457675	10459415	-	1741	LOC110507532	-	K10314	F-box only protein 39-like [Oncorhynchus mykiss]	110507532	-	-	-	-
LOC110506580	404.156	121.308	687.004	5.66331	2.50164	1.06317e-07	9.44831e-06	Up Regulation	NC_048590.1	28997771	29007448	+	2816	LOC110506580	GO:0016020;GO:0016021	K14994	putative sodium-coupled neutral amino acid transporter 7 [Oncorhynchus mykiss]	110506580	-	GO:0016020//membrane;GO:0016021//integral component of membrane;	-	-
LOC110522073	850.757	38.8032	1662.71	42.8498	5.42122	1.06689e-07	9.45931e-06	Up Regulation	NC_048565.1	35815461	35891531	+	6529	LOC110522073	-	-	genetic suppressor element 1 isoform X1 [Oncorhynchus mykiss]	110522073	-	-	-	-
LOC110499033	560.407	948.697	172.117	0.181424	-2.46256	1.08912e-07	9.634e-06	Down Regulation	NC_048584.1	14616546	14647860	-	4723	LOC110499033	-	-	anthrax toxin receptor 1 [Oncorhynchus mykiss]	110499033	-	-	-	-
psmb12	596.643	187.658	1005.63	5.35881	2.42191	1.09944e-07	9.70282e-06	Up Regulation	NC_050572.1	33350492	33353291	-	1043	psmb12	GO:0004298;GO:0005839;GO:0051603	K02738	proteasome 20S subunit beta 12 [Oncorhynchus mykiss]	110488349	GO:0051603//proteolysis involved in cellular protein catabolic process;	GO:0005839//proteasome core complex;	GO:0004298//threonine-type endopeptidase activity;	ko05022(Pathways of neurodegeneration - multiple diseases);ko05020(Prion disease);ko05017(Spinocerebellar ataxia);ko05016(Huntington disease);ko05014(Amyotrophic lateral sclerosis);ko05012(Parkinson disease);ko05010(Alzheimer disease);ko03050(Proteasome)
LOC110495368	2297.07	523.783	4070.35	7.77108	2.95811	1.13156e-07	9.96326e-06	Up Regulation	NC_048571.1	437069	465238	+	4675	LOC110495368	-	K05464	growth arrest-specific protein 6 isoform X1 [Oncorhynchus mykiss]	110495368	-	-	-	ko01521(EGFR tyrosine kinase inhibitor resistance)
si:ch73-335l21.4	1238.11	2070.94	405.282	0.195699	-2.35329	1.1525e-07	1.01242e-05	Down Regulation	NC_048573.1	20334503	20336164	+	1464	si:ch73-335l21.4	GO:0046872	-	E3 ubiquitin-protein ligase-like [Oncorhynchus mykiss]	110531719	-	-	GO:0046872//metal ion binding;	-
LOC118939511	30.7387	3.36941	58.108	17.2457	4.10817	1.17721e-07	1.03175e-05	Up Regulation	NC_048580.1	13607517	13611879	+	2585	LOC118939511	-	-	interferon-induced protein with tetratricopeptide repeats 5-like [Oncorhynchus mykiss]	118939511	-	-	-	-
LOC118940270	166.28	23.9901	308.569	12.8623	3.68508	1.19627e-07	1.04605e-05	Up Regulation	NC_048581.1	11461276	11470679	+	1818	LOC118940270	-	-	GTPase IMAP family member 7-like [Oncorhynchus mykiss]	118940270	-	-	-	-
LOC118940272	49.1921	8.77009	89.614	10.2181	3.35306	1.3265e-07	1.15727e-05	Up Regulation	NC_048581.1	11558702	11561090	+	1853	LOC118940272	-	-	GTPase IMAP family member 7-like [Oncorhynchus mykiss]	118940272	-	-	-	-
LOC100136260	247.715	54.635	440.795	8.06799	3.01221	1.35664e-07	1.18086e-05	Up Regulation	NC_048571.1	17514236	17518488	+	1254	LOC100136260	-	K01365	cathepsin K [Oncorhynchus mykiss]	100136260	-	-	-	ko05418(Fluid shear stress and atherosclerosis);ko05323(Rheumatoid arthritis);ko05205(Proteoglycans in cancer);ko04612(Antigen processing and presentation);ko04210(Apoptosis);ko04145(Phagosome);ko04142(Lysosome);ko04140(Autophagy - animal)
LOC110523764	492.327	155.109	829.546	5.34816	2.41904	1.4476e-07	1.25717e-05	Up Regulation	NC_048569.1	38194032	38200413	-	1336	LOC110523764	-	K15637	serine/threonine-protein phosphatase PGAM5, mitochondrial [Oncorhynchus mykiss]	110523764	-	-	-	ko04668(TNF signaling pathway);ko04217(Necroptosis);ko04137(Mitophagy - animal)
si:ch211-284e13.9	249.415	30.8247	468.005	15.1828	3.92436	1.46649e-07	1.27068e-05	Up Regulation	NC_048576.1	29894148	29902670	+	922	si:ch211-284e13.9	-	-	E3 ubiquitin-protein ligase RNF144A [Oncorhynchus mykiss]	110537403	-	-	-	-
LOC110489904	1867.54	613.584	3121.49	5.0873	2.3469	1.51669e-07	1.3112e-05	Up Regulation	NC_048579.1	27225234	27227089	-	1359	LOC110489904	GO:0005102;GO:0006954;GO:0050994	K10044	uncharacterized protein LOC110489904 [Oncorhynchus mykiss]	110489904	GO:0006954//inflammatory response;GO:0050994//regulation of lipid catabolic process;	-	GO:0005102//signaling receptor binding;	-
nlrc5	1759.18	228.28	3290.07	14.4125	3.84924	1.53711e-07	1.32584e-05	Up Regulation	NC_048566.1	69207423	69229555	-	6519	nlrc5	GO:0005515	-	NLR family, CARD domain containing 5 isoform X1 [Oncorhynchus mykiss]	110494725	-	-	GO:0005515//protein binding;	-
LOC110524275	458.193	143.404	772.982	5.39025	2.43035	1.6097e-07	1.38532e-05	Up Regulation	NC_048569.1	62797704	62802340	+	3290	LOC110524275	GO:0007276	-	spindlin-Z [Oncorhynchus mykiss]	110524275	GO:0007276//gamete generation;	-	-	-
plin1	208.377	62.0371	354.716	5.71781	2.51546	1.66655e-07	1.43101e-05	Up Regulation	NC_048565.1	30517419	30549437	-	2565	plin1	GO:0005811;GO:0006629	K08768	perilipin-1 isoform X1 [Oncorhynchus mykiss]	110520891	GO:0006629//lipid metabolic process;	GO:0005811//lipid droplet;	-	ko04923(Regulation of lipolysis in adipocytes);ko04714(Thermogenesis);ko04371(Apelin signaling pathway);ko03320(PPAR signaling pathway)
LOC110516761	189.698	52.92	326.476	6.16924	2.62509	1.68242e-07	1.4414e-05	Up Regulation	NC_048581.1	11314611	11324506	+	1849	LOC110516761	-	-	GTPase IMAP family member 7-like [Oncorhynchus mykiss]	110516761	-	-	-	-
LOC110533375	283.679	78.7569	488.601	6.20392	2.63318	1.7688e-07	1.51201e-05	Up Regulation	NC_048574.1	14115152	14210427	+	4066	LOC110533375	-	K01897	long-chain-fatty-acid--CoA ligase 6 isoform X1 [Oncorhynchus mykiss]	110533375	-	-	-	ko04920(Adipocytokine signaling pathway);ko04714(Thermogenesis);ko04216(Ferroptosis);ko04146(Peroxisome);ko03320(PPAR signaling pathway);ko02024(Quorum sensing);ko00071(Fatty acid degradation);ko00061(Fatty acid biosynthesis)
LOC118936503	42.8266	79.0515	6.60171	0.0835115	-3.58188	1.78098e-07	1.51901e-05	Down Regulation	NC_048566.1	8132439	8159036	+	3798	LOC118936503	-	K09093	aryl hydrocarbon receptor-like isoform X1 [Oncorhynchus mykiss]	118936503	-	-	-	ko05208(Chemical carcinogenesis - reactive oxygen species);ko05207(Chemical carcinogenesis - receptor activation);ko04934(Cushing syndrome);ko04659(Th17 cell differentiation)
LOC118947079	172.977	48.1972	297.757	6.1779	2.62712	1.81321e-07	1.54305e-05	Up Regulation	NW_023493662.1	516802	573414	+	1797	LOC118947079	-	-	E3 ubiquitin/ISG15 ligase TRIM25-like isoform X1 [Oncorhynchus mykiss]	118947079	-	-	-	-
LOC118966035	281.347	85.806	476.888	5.55774	2.4745	1.82708e-07	1.55139e-05	Up Regulation	NC_048565.1	86562981	86595571	+	3127	LOC118966035	-	K06712	butyrophilin subfamily 2 member A2-like isoform X1 [Oncorhynchus mykiss]	118966035	-	-	-	-
LOC110486460	15156.4	5122.21	25190.6	4.91791	2.29805	1.84761e-07	1.56534e-05	Up Regulation	NC_048577.1	43285756	43297849	-	2934	LOC110486460	GO:0016021	K06460	CD9 antigen [Oncorhynchus mykiss]	110486460	-	GO:0016021//integral component of membrane;	-	ko04640(Hematopoietic cell lineage)
LOC110510080	2042.78	54.6963	4030.86	73.6952	6.2035	1.88494e-07	1.59342e-05	Up Regulation	NC_048593.1	32531315	32533280	+	1083	LOC110510080	-	-	uncharacterized protein LOC110510080 [Oncorhynchus mykiss]	110510080	-	-	-	-
LOC110501733	209.048	16.4036	401.693	24.488	4.614	1.91028e-07	1.61127e-05	Up Regulation	NC_048586.1	30500651	30506420	-	2542	LOC110501733	-	-	guanylate-binding protein 1-like [Oncorhynchus mykiss]	110501733	-	-	-	-
LOC110493624	23.4325	0	46.8649	Inf	Inf	1.92484e-07	1.61997e-05	Up Regulation	NC_048581.1	28378427	28383724	+	1246	LOC110493624	GO:0005198	K07604	keratin, type I cytoskeletal 42-like [Oncorhynchus mykiss]	110493624	-	-	GO:0005198//structural molecule activity;	ko05150(Staphylococcus aureus infection);ko04915(Estrogen signaling pathway)
LOC110531797	241.036	70.9387	411.133	5.7956	2.53496	1.95609e-07	1.64264e-05	Up Regulation	NC_048573.1	24770432	24777354	-	2740	LOC110531797	-	K17284	perilipin-2 isoform X2 [Oncorhynchus mykiss]	110531797	-	-	-	ko03320(PPAR signaling pathway)
LOC110497176	40.1809	1.15298	79.2089	68.6994	6.10222	1.97191e-07	1.65229e-05	Up Regulation	NC_048583.1	5088809	5091396	-	1356	LOC110497176	-	-	uncharacterized protein LOC110497176 [Oncorhynchus mykiss]	110497176	-	-	-	-
LOC110531445	140.938	243.356	38.52	0.158287	-2.65939	2.0069e-07	1.67792e-05	Down Regulation	NC_048573.1	11545088	11551356	+	2265	LOC110531445	GO:0003677;GO:0005634	K11296	high mobility group protein B3 [Oncorhynchus mykiss]	110531445	-	GO:0005634//nucleus;	GO:0003677//DNA binding;	-
LOC110525641	112.918	196.902	28.9342	0.146947	-2.76663	2.01141e-07	1.67801e-05	Down Regulation	NC_048570.1	27468536	27477211	+	5350	LOC110525641	GO:0003677;GO:0005634;GO:0046872	K12497	early growth response protein 3 [Oncorhynchus mykiss]	110525641	-	GO:0005634//nucleus;	GO:0003677//DNA binding;GO:0046872//metal ion binding;	ko05203(Viral carcinogenesis);ko05161(Hepatitis B);ko04625(C-type lectin receptor signaling pathway)
LOC110503904	20.9917	40.8892	1.09427	0.0267619	-5.22368	2.06408e-07	1.71393e-05	Down Regulation	NC_048588.1	17894687	17910919	+	3598	LOC110503904	GO:0004656;GO:0005506;GO:0005515;GO:0005783;GO:0016705;GO:0031418	K00472	prolyl 4-hydroxylase subunit alpha-3 isoform X1 [Oncorhynchus mykiss]	110503904	-	GO:0005783//endoplasmic reticulum;	GO:0004656//procollagen-proline 4-dioxygenase activity;GO:0005506//iron ion binding;GO:0005515//protein binding;GO:0016705//oxidoreductase activity, acting on paired donors, with incorporation or reduction of molecular oxygen;GO:0031418//L-ascorbic acid binding;	ko00330(Arginine and proline metabolism)
LOC110516260	1535.82	514.324	2557.32	4.97219	2.31388	2.06519e-07	1.71393e-05	Up Regulation	NC_048567.1	26628240	26630086	+	885	LOC110516260	GO:0006954;GO:0042981;GO:0045087	K12799	apoptosis-associated speck-like protein containing a CARD [Oncorhynchus mykiss]	110516260	GO:0006954//inflammatory response;GO:0042981//regulation of apoptotic process;GO:0045087//innate immune response;	-	-	ko05417(Lipid and atherosclerosis);ko05164(Influenza A);ko05135(Yersinia infection);ko05134(Legionellosis);ko05133(Pertussis);ko05132(Salmonella infection);ko05131(Shigellosis);ko05130(Pathogenic Escherichia coli infection);ko04625(C-type lectin receptor signaling pathway);ko04623(Cytosolic DNA-sensing pathway);ko04621(NOD-like receptor signaling pathway);ko04217(Necroptosis)
fkbp9	614.059	1030.8	197.314	0.191417	-2.38521	2.06795e-07	1.71393e-05	Down Regulation	NC_048582.1	52906399	52918381	+	3575	fkbp9	GO:0000413;GO:0003755;GO:0005509;GO:0005783;GO:0016853	K09575	peptidyl-prolyl cis-trans isomerase FKBP9 [Oncorhynchus mykiss]	110496505	GO:0000413//protein peptidyl-prolyl isomerization;	GO:0005783//endoplasmic reticulum;	GO:0003755//peptidyl-prolyl cis-trans isomerase activity;GO:0005509//calcium ion binding;GO:0016853//isomerase activity;	-
dhx58	7375.28	1053.27	13697.3	13.0045	3.70094	2.12229e-07	1.75515e-05	Up Regulation	NC_048576.1	70280718	70308202	-	3642	dhx58	GO:0003677;GO:0003724;GO:0003725;GO:0005524;GO:0016787;GO:0045087;GO:0046872;GO:0048471;GO:0051607;GO:0140603;GO:1902615	K12649	probable ATP-dependent RNA helicase DHX58 isoform X1 [Oncorhynchus mykiss]	100499613	GO:0045087//innate immune response;GO:0051607//defense response to virus;GO:1902615//immune response involved in response to exogenous dsRNA;	GO:0048471//perinuclear region of cytoplasm;	GO:0003677//DNA binding;GO:0003724//RNA helicase activity;GO:0003725//double-stranded RNA binding;GO:0005524//ATP binding;GO:0016787//hydrolase activity;GO:0046872//metal ion binding;GO:0140603//obsolete ATP hydrolysis activity;	ko04622(RIG-I-like receptor signaling pathway)
col1a1b	34522.8	57413.2	11632.5	0.20261	-2.30323	2.1488e-07	1.77323e-05	Down Regulation	NC_048584.1	26276154	26298481	-	5661	col1a1b	GO:0005201;GO:0005581;GO:0046872	K06236	collagen, type I, alpha 1b precursor [Oncorhynchus mykiss]	100135810	-	GO:0005581//collagen trimer;	GO:0005201//extracellular matrix structural constituent;GO:0046872//metal ion binding;	ko05415(Diabetic cardiomyopathy);ko05205(Proteoglycans in cancer);ko05165(Human papillomavirus infection);ko05146(Amoebiasis);ko04974(Protein digestion and absorption);ko04933(AGE-RAGE signaling pathway in diabetic complications);ko04926(Relaxin signaling pathway);ko04611(Platelet activation);ko04512(ECM-receptor interaction);ko04510(Focal adhesion);ko04151(PI3K-Akt signaling pathway)
LOC110508667	291.436	495.532	87.3396	0.176254	-2.50427	2.25968e-07	1.8607e-05	Down Regulation	NC_048592.1	18579463	18658560	+	4778	LOC110508667	GO:0005887;GO:0006811;GO:0006884;GO:0015377;GO:0015379;GO:0016020;GO:0016021;GO:0022857;GO:0055085;GO:1902476	K13627	solute carrier family 12 member 7 isoform X1 [Oncorhynchus mykiss]	110508667	GO:0006811//ion transport;GO:0006884//cell volume homeostasis;GO:0055085//transmembrane transport;GO:1902476//chloride transmembrane transport;	GO:0005887//integral component of plasma membrane;GO:0016020//membrane;GO:0016021//integral component of membrane;	GO:0015377//cation:chloride symporter activity;GO:0015379//potassium:chloride symporter activity;GO:0022857//transmembrane transporter activity;	ko04966(Collecting duct acid secretion)
LOC110488103	1681.31	577.464	2785.16	4.82309	2.26996	2.53811e-07	2.08546e-05	Up Regulation	NC_050572.1	22206924	22210469	+	2266	LOC110488103	-	-	uncharacterized protein LOC110488103 [Oncorhynchus mykiss]	110488103	-	-	-	-
LOC110534041	44.1714	81.5109	6.83194	0.0838163	-3.57662	2.55692e-07	2.0964e-05	Down Regulation	NC_048574.1	45705373	45708059	+	2337	LOC110534041	-	K12357	sialidase-3 [Oncorhynchus mykiss]	110534041	-	-	-	ko00600(Sphingolipid metabolism);ko00511(Other glycan degradation)
LOC110490919	146.73	253.658	39.8028	0.156915	-2.67194	2.65434e-07	2.16808e-05	Down Regulation	NC_048579.1	13800775	13838891	-	7016	LOC110490919	-	-	disco-interacting protein 2 homolog C isoform X1 [Oncorhynchus mykiss]	110490919	-	-	-	-
LOC110533990	449.166	143.99	754.343	5.23886	2.38925	2.65572e-07	2.16808e-05	Up Regulation	NC_048574.1	44219047	44237878	-	3109	LOC110533990	GO:0000166;GO:0004019;GO:0005509;GO:0005515;GO:0005524;GO:0005525;GO:0005768;GO:0005886;GO:0006164;GO:0010008;GO:0016020;GO:0110165	K12483	EH domain-containing protein 1 [Oncorhynchus mykiss]	110533990	GO:0006164//purine nucleotide biosynthetic process;	GO:0005768//endosome;GO:0005886//plasma membrane;GO:0010008//endosome membrane;GO:0016020//membrane;GO:0110165//cellular anatomical entity;	GO:0000166//nucleotide binding;GO:0004019//adenylosuccinate synthase activity;GO:0005509//calcium ion binding;GO:0005515//protein binding;GO:0005524//ATP binding;GO:0005525//GTP binding;	ko04144(Endocytosis)
LOC110503033	25998.4	43217.4	8779.51	0.203148	-2.2994	2.67002e-07	2.1751e-05	Down Regulation	NC_048587.1	52825493	52860654	-	5658	LOC110503033	-	K06236	collagen alpha-1(I) chain [Oncorhynchus mykiss]	110503033	-	-	-	ko05415(Diabetic cardiomyopathy);ko05205(Proteoglycans in cancer);ko05165(Human papillomavirus infection);ko05146(Amoebiasis);ko04974(Protein digestion and absorption);ko04933(AGE-RAGE signaling pathway in diabetic complications);ko04926(Relaxin signaling pathway);ko04611(Platelet activation);ko04512(ECM-receptor interaction);ko04510(Focal adhesion);ko04151(PI3K-Akt signaling pathway)
LOC110498990	172.191	14.3576	330.025	22.9861	4.52269	2.70249e-07	2.19686e-05	Up Regulation	NC_048584.1	12635026	12636306	-	1281	LOC110498990	GO:0005506;GO:0008610;GO:0016491	K10223	cholesterol 25-hydroxylase-like protein [Oncorhynchus mykiss]	110498990	GO:0008610//lipid biosynthetic process;	-	GO:0005506//iron ion binding;GO:0016491//oxidoreductase activity;	ko00120(Primary bile acid biosynthesis)
LOC110493720	395.608	55.1696	736.046	13.3415	3.73785	2.74408e-07	2.22446e-05	Up Regulation	NC_048581.1	31701343	31717785	-	5284	LOC110493720	-	-	protocadherin Fat 4 [Oncorhynchus mykiss]	110493720	-	-	-	-
LOC110530481	490.159	112.394	867.925	7.72219	2.94901	2.74812e-07	2.22446e-05	Up Regulation	NC_048572.1	71713760	71716207	-	1805	LOC110530481	-	-	uncharacterized protein LOC110530481 isoform X2 [Oncorhynchus mykiss]	110530481	-	-	-	-
fbrsl1	823.472	273.556	1373.39	5.02049	2.32783	2.759e-07	2.22854e-05	Up Regulation	NC_048575.1	64105530	64363785	+	5406	fbrsl1	-	-	autism susceptibility gene 2 protein isoform X1 [Oncorhynchus mykiss]	110536223	-	-	-	-
LOC110536451	126.404	21.2341	231.573	10.9057	3.44701	2.84157e-07	2.29038e-05	Up Regulation	NC_048575.1	78534424	78566849	+	1689	LOC110536451	-	-	neurofilament medium polypeptide [Oncorhynchus mykiss]	110536451	-	-	-	-
LOC110520495	587.081	191.684	982.478	5.1255	2.35769	2.8738e-07	2.31147e-05	Up Regulation	NC_048567.1	70072804	70092807	+	3478	LOC110520495	GO:0004122;GO:0005737;GO:0006535;GO:0019343	K01697	cystathionine beta-synthase [Oncorhynchus mykiss]	110520495	GO:0006535//cysteine biosynthetic process from serine;GO:0019343//cysteine biosynthetic process via cystathionine;	GO:0005737//cytoplasm;	GO:0004122//cystathionine beta-synthase activity;	ko00270(Cysteine and methionine metabolism);ko00260(Glycine, serine and threonine metabolism)
LOC110518290	556.547	181.915	931.179	5.11876	2.35579	2.88418e-07	2.31493e-05	Up Regulation	NW_023493662.1	755796	800920	+	2616	LOC110518290	-	-	tripartite motif-containing protein 16 isoform X1 [Oncorhynchus mykiss]	110518290	-	-	-	-
LOC110500791	962.171	324.437	1599.91	4.93134	2.30198	2.9387e-07	2.35374e-05	Up Regulation	NC_048585.1	59886153	59894586	+	5611	LOC110500791	-	K06712	butyrophilin subfamily 3 member A3 isoform X1 [Oncorhynchus mykiss]	110500791	-	-	-	-
LOC110528991	85.1208	150.71	19.5312	0.129594	-2.94793	2.97844e-07	2.38057e-05	Down Regulation	NC_048571.1	61800678	61921139	-	7442	LOC110528991	-	K07526	SLIT-ROBO Rho GTPase-activating protein 3 isoform X1 [Oncorhynchus mykiss]	110528991	-	-	-	ko04360(Axon guidance)
LOC110506192	99.0953	25.8997	172.291	6.65222	2.73384	2.98942e-07	2.38434e-05	Up Regulation	NC_048570.1	85604261	85643457	-	2036	LOC110506192	-	-	DEP domain-containing protein 7 isoform X1 [Oncorhynchus mykiss]	110506192	-	-	-	-
LOC110523954	593.649	198.022	989.277	4.99581	2.32072	3.04613e-07	2.42451e-05	Up Regulation	NC_048569.1	46301812	46322518	-	3130	LOC110523954	GO:0005179;GO:0005576;GO:0005887;GO:0010756;GO:0016020;GO:0016021	K05255	relaxin-3 isoform X1 [Oncorhynchus mykiss]	110523954	GO:0010756//positive regulation of plasminogen activation;	GO:0005576//extracellular region;GO:0005887//integral component of plasma membrane;GO:0016020//membrane;GO:0016021//integral component of membrane;	GO:0005179//hormone activity;	-
LOC110500111	149.435	43.025	255.846	5.94644	2.57203	3.13924e-07	2.49341e-05	Up Regulation	NC_048585.1	24640090	24643864	-	2251	LOC110500111	GO:0005515;GO:0008270	K10651	E3 ubiquitin-protein ligase TRIM39 [Oncorhynchus mykiss]	110500111	-	-	GO:0005515//protein binding;GO:0008270//zinc ion binding;	ko05322(Systemic lupus erythematosus)
LOC110525680	33.5301	4.8424	62.2178	12.8486	3.68353	3.16521e-07	2.50686e-05	Up Regulation	NC_048570.1	29403750	29407010	+	1183	LOC110525680	GO:0003941;GO:0006520;GO:0030170	K17989	L-serine dehydratase/L-threonine deaminase [Oncorhynchus mykiss]	110525680	GO:0006520//cellular amino acid metabolic process;	-	GO:0003941//L-serine ammonia-lyase activity;GO:0030170//pyridoxal phosphate binding;	ko00290(Valine, leucine and isoleucine biosynthesis);ko00270(Cysteine and methionine metabolism);ko00260(Glycine, serine and threonine metabolism)
LOC100136000	60.4427	12.6326	108.253	8.5693	3.09918	3.16933e-07	2.50686e-05	Up Regulation	NW_023493662.1	1581271	1690474	-	962	LOC100136000	GO:0005515;GO:0008270	-	VHSV-induced protein [Oncorhynchus mykiss]	100136000	-	-	GO:0005515//protein binding;GO:0008270//zinc ion binding;	-
LOC101268921	161.461	275.881	47.0409	0.170512	-2.55206	3.18471e-07	2.51381e-05	Down Regulation	NC_048566.1	29743074	29752178	-	2971	LOC101268921	-	K04501	mothers against decapentaplegic homolog 4 isoform X1 [Oncorhynchus mykiss]	101268921	-	-	-	ko05226(Gastric cancer);ko05225(Hepatocellular carcinoma);ko05220(Chronic myeloid leukemia);ko05212(Pancreatic cancer);ko05210(Colorectal cancer);ko05200(Pathways in cancer);ko05166(Human T-cell leukemia virus 1 infection);ko05161(Hepatitis B);ko04933(AGE-RAGE signaling pathway in diabetic complications);ko04659(Th17 cell differentiation);ko04550(Signaling pathways regulating pluripotency of stem…
LOC110518424	519.36	99.3185	939.402	9.45848	3.24161	3.22644e-07	2.53655e-05	Up Regulation	NC_048577.1	58729691	58762694	+	5880	LOC110518424	-	K15261	protein mono-ADP-ribosyltransferase PARP14-like isoform X1 [Oncorhynchus mykiss]	110518424	-	-	-	-
col1a1	24802.6	41756.5	7848.66	0.187963	-2.41148	3.22682e-07	2.53655e-05	Down Regulation	NC_048576.1	66764747	66785851	-	4626	col1a1	GO:0005201;GO:0005515;GO:0005581;GO:0046872	K06236	collagen 1a1 precursor [Oncorhynchus mykiss]	100135778	-	GO:0005581//collagen trimer;	GO:0005201//extracellular matrix structural constituent;GO:0005515//protein binding;GO:0046872//metal ion binding;	ko05415(Diabetic cardiomyopathy);ko05205(Proteoglycans in cancer);ko05165(Human papillomavirus infection);ko05146(Amoebiasis);ko04974(Protein digestion and absorption);ko04933(AGE-RAGE signaling pathway in diabetic complications);ko04926(Relaxin signaling pathway);ko04611(Platelet activation);ko04512(ECM-receptor interaction);ko04510(Focal adhesion);ko04151(PI3K-Akt signaling pathway)
LOC110494343	48.0686	88.217	7.92021	0.089781	-3.47745	3.36317e-07	2.63829e-05	Down Regulation	NC_048581.1	63271785	63352919	-	4770	LOC110494343	-	K01490	AMP deaminase 2 isoform X1 [Oncorhynchus mykiss]	110494343	-	-	-	ko00230(Purine metabolism)
LOC110510834	130.47	224.446	36.4949	0.1626	-2.6206	3.41562e-07	2.67393e-05	Down Regulation	NC_048571.1	2154823	2176141	+	3749	LOC110510834	-	K17951	cytochrome P450 27C1 [Oncorhynchus mykiss]	110510834	-	-	-	ko00830(Retinol metabolism)
usp11	1532.33	523.405	2541.26	4.85525	2.27955	3.42765e-07	2.67785e-05	Up Regulation	NC_048580.1	66569476	66582944	+	6073	usp11	GO:0004843;GO:0005634;GO:0005737;GO:0006508;GO:0006511;GO:0008233;GO:0008234;GO:0016579;GO:0016787	K11835	ubiquitin carboxyl-terminal hydrolase 11 isoform X1 [Oncorhynchus mykiss]	110492574	GO:0006508//proteolysis;GO:0006511//ubiquitin-dependent protein catabolic process;GO:0016579//protein deubiquitination;	GO:0005634//nucleus;GO:0005737//cytoplasm;	GO:0004843//thiol-dependent deubiquitinase;GO:0008233//peptidase activity;GO:0008234//cysteine-type peptidase activity;GO:0016787//hydrolase activity;	-
stat1-1	3909.59	1374.93	6444.25	4.68698	2.22866	3.44534e-07	2.68617e-05	Up Regulation	NC_048582.1	25410400	25427083	-	2238	stat1-1	GO:0003677;GO:0003700;GO:0005634;GO:0005737;GO:0007165	K11220	signal transducer/activator of transcription [Oncorhynchus mykiss]	100136755	GO:0007165//signal transduction;	GO:0005634//nucleus;GO:0005737//cytoplasm;	GO:0003677//DNA binding;GO:0003700//DNA-binding transcription factor activity;	ko05321(Inflammatory bowel disease);ko05235(PD-L1 expression and PD-1 checkpoint pathway in cancer);ko05212(Pancreatic cancer);ko05200(Pathways in cancer);ko05171(Coronavirus disease - COVID-19);ko05169(Epstein-Barr virus infection);ko05168(Herpes simplex virus 1 infection);ko05167(Kaposi sarcoma-associated herpesvirus infection);ko05165(Human papillomavirus infection);ko05164(Influenza A);ko0516…
LOC110489499	2840.87	571.85	5109.88	8.93571	3.15958	3.47081e-07	2.7005e-05	Up Regulation	NC_048566.1	39413456	39420001	+	1865	LOC110489499	-	K10059	C-type lectin domain family 4 member E isoform X1 [Oncorhynchus mykiss]	110489499	-	-	-	ko05152(Tuberculosis);ko04625(C-type lectin receptor signaling pathway)
LOC110531622	483.472	96.6625	870.281	9.0033	3.17045	3.5296e-07	2.73869e-05	Up Regulation	NC_048573.1	16589215	16593605	+	1045	LOC110531622	-	K03671	thioredoxin [Oncorhynchus mykiss]	110531622	-	-	-	ko05418(Fluid shear stress and atherosclerosis);ko05132(Salmonella infection);ko05012(Parkinson disease);ko04621(NOD-like receptor signaling pathway)
LOC110537142	647.646	221.603	1073.69	4.84511	2.27653	3.53426e-07	2.73869e-05	Up Regulation	NC_048566.1	19637434	19645326	+	1997	LOC110537142	GO:0000166;GO:0004672;GO:0004674;GO:0005524;GO:0006468	K08858	serine/threonine-protein kinase SBK2 [Oncorhynchus mykiss]	110537142	GO:0006468//protein phosphorylation;	-	GO:0000166//nucleotide binding;GO:0004672//protein kinase activity;GO:0004674//protein serine/threonine kinase activity;GO:0005524//ATP binding;	-
LOC110493911	80.8467	20.0863	141.607	7.04995	2.81761	3.54496e-07	2.74141e-05	Up Regulation	NC_048581.1	42599720	42632365	+	9111	LOC110493911	-	-	helicase with zinc finger domain 2 isoform X1 [Oncorhynchus mykiss]	110493911	-	-	-	-
LOC110528947	18.477	36.1682	0.785868	0.0217282	-5.52429	3.58721e-07	2.76847e-05	Down Regulation	NC_048571.1	36738691	36858144	-	6785	LOC110528947	-	K10396	kinesin heavy chain isoform X1 [Oncorhynchus mykiss]	110528947	-	-	-	ko05223(Non-small cell lung cancer);ko05132(Salmonella infection);ko05022(Pathways of neurodegeneration - multiple diseases);ko05020(Prion disease);ko05016(Huntington disease);ko05014(Amyotrophic lateral sclerosis);ko05012(Parkinson disease);ko05010(Alzheimer disease);ko04728(Dopaminergic synapse);ko04144(Endocytosis)
LOC110511244	412.18	138.45	685.91	4.95421	2.30866	3.66861e-07	2.82557e-05	Up Regulation	NW_023493662.1	454447	462075	+	1722	LOC110511244	-	-	tripartite motif-containing protein 16-like [Oncorhynchus mykiss]	110511244	-	-	-	-
LOC110499218	245.915	417.736	74.0948	0.177372	-2.49515	3.82422e-07	2.93949e-05	Down Regulation	NC_048584.1	23972492	23977455	+	2378	LOC110499218	-	K07861	ras-related C3 botulinum toxin substrate 3 isoform X1 [Oncorhynchus mykiss]	110499218	-	-	-	ko05418(Fluid shear stress and atherosclerosis);ko05416(Viral myocarditis);ko05231(Choline metabolism in cancer);ko05212(Pancreatic cancer);ko05210(Colorectal cancer);ko05200(Pathways in cancer);ko05170(Human immunodeficiency virus 1 infection);ko05163(Human cytomegalovirus infection);ko05135(Yersinia infection);ko04810(Regulation of actin cytoskeleton);ko04664(Fc epsilon RI signaling pathway);ko…
trim25	3029.44	1059.25	4999.62	4.71997	2.23878	3.89629e-07	2.98885e-05	Up Regulation	NC_048577.1	22580737	22596273	+	4735	trim25	GO:0005515;GO:0008270;GO:0046872	K10652	E3 ubiquitin/ISG15 ligase TRIM25 isoform X1 [Oncorhynchus mykiss]	110485965	-	-	GO:0005515//protein binding;GO:0008270//zinc ion binding;GO:0046872//metal ion binding;	ko05164(Influenza A);ko04622(RIG-I-like receptor signaling pathway);ko04064(NF-kappa B signaling pathway)
LOC110491257	432.926	145.207	720.645	4.96289	2.31118	3.9736e-07	3.04204e-05	Up Regulation	NW_023493662.1	789534	800918	+	1491	LOC110491257	-	-	E3 ubiquitin/ISG15 ligase TRIM25 isoform X1 [Oncorhynchus mykiss]	110491257	-	-	-	-
LOC110537699	53.0705	96.1773	9.96374	0.103598	-3.27094	4.05536e-07	3.09841e-05	Down Regulation	NC_048576.1	46911457	47297035	-	7211	LOC110537699	-	K17599	transmembrane protein 132E isoform X1 [Oncorhynchus mykiss]	110537699	-	-	-	-
n4bp3	49.8919	97.1358	2.64797	0.0272605	-5.19705	4.28671e-07	3.26862e-05	Down Regulation	NC_050571.1	13903147	14002458	+	2832	n4bp3	-	-	NEDD4-binding protein 3-A [Oncorhynchus mykiss]	110504623	-	-	-	-
LOC110520635	113.691	197.509	29.8718	0.151242	-2.72506	4.3742e-07	3.32867e-05	Down Regulation	NC_048567.1	78112838	78138524	-	1848	LOC110520635	-	K05135	interferon alpha/beta receptor 1a-like [Oncorhynchus mykiss]	110520635	-	-	-	ko05163(Human cytomegalovirus infection);ko05152(Tuberculosis);ko05145(Toxoplasmosis);ko04630(JAK-STAT signaling pathway);ko04061(Viral protein interaction with cytokine and cytokine receptor);ko04060(Cytokine-cytokine receptor interaction)
LOC110495435	231.356	392.01	70.702	0.180358	-2.47107	4.41077e-07	3.34981e-05	Down Regulation	NC_048582.1	15176401	15186345	+	3084	LOC110495435	GO:0005520;GO:0005576	-	insulin-like growth factor-binding protein 5 [Oncorhynchus mykiss]	110495435	-	GO:0005576//extracellular region;	GO:0005520//insulin-like growth factor binding;	-
LOC110489808	1124.71	391.74	1857.68	4.74212	2.24553	4.47146e-07	3.38915e-05	Up Regulation	NC_048579.1	22962812	23028566	+	6727	LOC110489808	-	-	zinc finger CCHC domain-containing protein 2 isoform X1 [Oncorhynchus mykiss]	110489808	-	-	-	-
LOC118941082	45.4276	8.33972	82.5154	9.89426	3.30659	4.48759e-07	3.39463e-05	Up Regulation	NC_048582.1	7716195	7733810	+	3034	LOC118941082	-	K05173	interleukin-18 receptor 1-like [Oncorhynchus mykiss]	118941082	-	-	-	ko05321(Inflammatory bowel disease);ko04668(TNF signaling pathway);ko04061(Viral protein interaction with cytokine and cytokine receptor);ko04060(Cytokine-cytokine receptor interaction)
LOC110497178	94.6701	0.960037	188.38	196.222	7.61634	4.66673e-07	3.52241e-05	Up Regulation	NC_048574.1	71438459	71440406	-	1353	LOC110497178	-	-	uncharacterized protein LOC110497178 [Oncorhynchus mykiss]	110497178	-	-	-	-
LOC110498948	63.9412	114.584	13.298	0.116054	-3.10713	4.67906e-07	3.52241e-05	Down Regulation	NC_048584.1	10948832	10987833	+	3369	LOC110498948	-	K09624	neurotrypsin-like [Oncorhynchus mykiss]	110498948	-	-	-	-
adar	1532.25	532.275	2532.23	4.75736	2.25016	4.68423e-07	3.52241e-05	Up Regulation	NC_048567.1	8499728	8523217	+	5933	adar	-	K12968	double-stranded RNA-specific adenosine deaminase isoform X1 [Oncorhynchus mykiss]	110520838	-	-	-	ko05171(Coronavirus disease - COVID-19);ko05164(Influenza A);ko05162(Measles);ko04623(Cytosolic DNA-sensing pathway)
LOC110505771	31.4213	59.1245	3.71819	0.0628875	-3.99108	4.7859e-07	3.59178e-05	Down Regulation	NC_048565.1	20227187	20310115	-	4161	LOC110505771	-	K00889	phosphatidylinositol 4-phosphate 5-kinase type-1 gamma isoform X1 [Oncorhynchus mykiss]	110505771	-	-	-	ko05231(Choline metabolism in cancer);ko05135(Yersinia infection);ko04810(Regulation of actin cytoskeleton);ko04666(Fc gamma R-mediated phagocytosis);ko04510(Focal adhesion);ko04144(Endocytosis);ko04139(Mitophagy - yeast);ko04072(Phospholipase D signaling pathway);ko04070(Phosphatidylinositol signaling system);ko04011(MAPK signaling pathway - yeast);ko00562(Inositol phosphate metabolism)
LOC118965223	101.703	10.7018	192.703	18.0067	4.17046	4.82533e-07	3.61426e-05	Up Regulation	NC_048571.1	6005368	6008806	-	1192	LOC118965223	-	-	uncharacterized protein LOC118965223 [Oncorhynchus mykiss]	118965223	-	-	-	-
LOC110493327	102.71	3.32903	202.091	60.7055	5.92376	4.86874e-07	3.63963e-05	Up Regulation	NC_048581.1	4194575	4200219	+	1658	LOC110493327	-	-	Golgi apparatus membrane protein TVP23 homolog A-like [Oncorhynchus mykiss]	110493327	-	-	-	-
LOC110496144	653.832	224.297	1083.37	4.83005	2.27204	5.06469e-07	3.77869e-05	Up Regulation	NC_048582.1	37967046	37970966	+	1967	LOC110496144	-	K17834	cyclic GMP-AMP synthase-like [Oncorhynchus mykiss]	110496144	-	-	-	ko05171(Coronavirus disease - COVID-19);ko05170(Human immunodeficiency virus 1 infection);ko05168(Herpes simplex virus 1 infection);ko05163(Human cytomegalovirus infection);ko05131(Shigellosis);ko04623(Cytosolic DNA-sensing pathway)
LOC110521295	372.634	120.929	624.339	5.16287	2.36817	5.08491e-07	3.78483e-05	Up Regulation	NC_050570.1	10208243	10247642	+	4220	LOC110521295	-	-	E3 ubiquitin/ISG15 ligase TRIM25 isoform X1 [Oncorhynchus mykiss]	110521295	-	-	-	-
LOC110525692	92.0559	160.706	23.4057	0.145643	-2.77949	5.09277e-07	3.78483e-05	Down Regulation	NC_048570.1	29652519	29692486	+	4289	LOC110525692	GO:0046983	K09113	MLX-interacting protein isoform X1 [Oncorhynchus mykiss]	110525692	-	-	GO:0046983//protein dimerization activity;	ko04932(Non-alcoholic fatty liver disease);ko04931(Insulin resistance)
LOC100136187	248.623	80.8025	416.444	5.15385	2.36565	5.10687e-07	3.78793e-05	Up Regulation	NC_048572.1	71704996	71706543	-	894	LOC100136187	GO:0001530;GO:0010628;GO:0019835;GO:0050829	-	cathelicidin antimicrobial peptide precursor [Oncorhynchus mykiss]	100136187	GO:0010628//positive regulation of gene expression;GO:0019835//cytolysis;GO:0050829//defense response to Gram-negative bacterium;	-	GO:0001530//lipopolysaccharide binding;	-
LOC110493894	27.9483	3.45611	52.4405	15.1733	3.92346	5.28599e-07	3.91318e-05	Up Regulation	NC_048581.1	41530173	41547714	+	4566	LOC110493894	GO:0016020;GO:0016757	-	beta-1,3-galactosyl-O-glycosyl-glycoprotein beta-1,6-N-acetylglucosaminyltransferase 7-like isoform X1 [Oncorhynchus mykiss]	110493894	-	GO:0016020//membrane;	GO:0016757//glycosyltransferase activity;	-
otud4	809.162	278.107	1340.22	4.81906	2.26875	5.33852e-07	3.9444e-05	Up Regulation	NC_048573.1	3518711	3562700	-	5149	otud4	-	K13718	OTU domain-containing protein 4 [Oncorhynchus mykiss]	110531323	-	-	-	-
LOC110520644	76.7568	12.2633	141.25	11.5181	3.52583	5.41301e-07	3.9917e-05	Up Regulation	NC_048567.1	80356944	80379895	+	3030	LOC110520644	GO:0003924;GO:0005525	K14754	interferon-induced GTP-binding protein Mx [Oncorhynchus mykiss]	110520644	-	-	GO:0003924//GTPase activity;GO:0005525//GTP binding;	ko05171(Coronavirus disease - COVID-19);ko05165(Human papillomavirus infection);ko05164(Influenza A);ko05162(Measles);ko05160(Hepatitis C)
LOC110533273	17.9575	0.874332	35.0407	40.0772	5.32471	5.44627e-07	4.00847e-05	Up Regulation	NC_048574.1	5706790	5714323	-	3751	LOC110533273	-	-	uncharacterized protein LOC110533273 [Oncorhynchus mykiss]	110533273	-	-	-	-
LOC110522727	95.4551	25.1964	165.714	6.57689	2.71741	5.50171e-07	4.04148e-05	Up Regulation	NC_050570.1	8975092	8982659	+	1819	LOC110522727	GO:0005515	-	tripartite motif-containing protein 16 [Oncorhynchus mykiss]	110522727	-	-	GO:0005515//protein binding;	-
LOC110530440	391.721	654.918	128.524	0.196244	-2.34928	5.70127e-07	4.18002e-05	Down Regulation	NC_048572.1	69692289	69693962	+	1674	LOC110530440	GO:0003677;GO:0003700;GO:0005634;GO:0006355;GO:0009653;GO:0043565	K09410	forkhead box protein Q1 [Oncorhynchus mykiss]	110530440	GO:0006355//regulation of transcription, DNA-templated;GO:0009653//anatomical structure morphogenesis;	GO:0005634//nucleus;	GO:0003677//DNA binding;GO:0003700//DNA-binding transcription factor activity;GO:0043565//sequence-specific DNA binding;	-
LOC110528748	260.85	86.1415	435.558	5.05631	2.33808	5.73825e-07	4.19905e-05	Up Regulation	NC_048571.1	9776039	9781629	+	2371	LOC110528748	-	K00255	long-chain specific acyl-CoA dehydrogenase, mitochondrial [Oncorhynchus mykiss]	110528748	-	-	-	ko03320(PPAR signaling pathway);ko00071(Fatty acid degradation)
LOC118938158	53.0427	11.1983	94.8872	8.47335	3.08293	5.81167e-07	4.24463e-05	Up Regulation	NC_048577.1	5112831	5115196	-	1830	LOC118938158	-	-	GTPase IMAP family member 7-like [Oncorhynchus mykiss]	118938158	-	-	-	-
LOC110490703	150.2	44.1079	256.292	5.81057	2.53868	5.84341e-07	4.25475e-05	Up Regulation	NC_048585.1	12421633	12448308	+	8432	LOC110490703	-	K08800	NUAK family SNF1-like kinase 1 [Oncorhynchus mykiss]	110490703	-	-	-	-
LOC110486267	931.52	322.14	1540.9	4.78333	2.25802	5.84784e-07	4.25475e-05	Up Regulation	NC_048577.1	37588948	37604528	-	3425	LOC110486267	GO:0004672;GO:0005515;GO:0005524;GO:0006468	K00907	myosin light chain kinase, smooth muscle isoform X1 [Oncorhynchus mykiss]	110486267	GO:0006468//protein phosphorylation;	-	GO:0004672//protein kinase activity;GO:0005515//protein binding;GO:0005524//ATP binding;	ko04971(Gastric acid secretion);ko04921(Oxytocin signaling pathway);ko04810(Regulation of actin cytoskeleton);ko04611(Platelet activation);ko04510(Focal adhesion);ko04371(Apelin signaling pathway);ko04270(Vascular smooth muscle contraction);ko04022(cGMP-PKG signaling pathway);ko04020(Calcium signaling pathway)
si:ch211-266g18.6	131.517	224.596	38.4381	0.171144	-2.54672	5.88864e-07	4.27627e-05	Down Regulation	NC_048589.1	5416814	5470785	+	3686	si:ch211-266g18.6	-	K17598	synaptotagmin-like protein 1 [Oncorhynchus mykiss]	110505251	-	-	-	-
alpi.1	277.504	464.496	90.5121	0.194861	-2.35948	5.90859e-07	4.28261e-05	Down Regulation	NC_048565.1	7028550	7056518	+	6346	alpi.1	-	K01077	alkaline phosphatase, intestinal, tandem duplicate 1 [Oncorhynchus mykiss]	110525842	-	-	-	ko02020(Two-component system);ko00790(Folate biosynthesis);ko00730(Thiamine metabolism)
LOC110506410	219.842	5.58569	434.099	77.7162	6.28014	5.9505e-07	4.3048e-05	Up Regulation	NC_048570.1	88233366	88234937	+	1142	LOC110506410	-	K08852	serine/threonine-protein kinase/endoribonuclease IRE1a [Oncorhynchus mykiss]	110506410	-	-	-	ko05417(Lipid and atherosclerosis);ko05022(Pathways of neurodegeneration - multiple diseases);ko05017(Spinocerebellar ataxia);ko05016(Huntington disease);ko05014(Amyotrophic lateral sclerosis);ko05012(Parkinson disease);ko05010(Alzheimer disease);ko04932(Non-alcoholic fatty liver disease);ko04210(Apoptosis);ko04141(Protein processing in endoplasmic reticulum);ko04140(Autophagy - animal)
LOC110489699	1995.41	705.364	3285.45	4.65781	2.21965	6.25894e-07	4.51936e-05	Up Regulation	NC_048579.1	16120345	16125640	+	2786	LOC110489699	GO:0000976;GO:0003677;GO:0003700;GO:0005515;GO:0005634;GO:0006355;GO:0009987	K04693	interferon regulatory factor 8 isoform X1 [Oncorhynchus mykiss]	110489699	GO:0006355//regulation of transcription, DNA-templated;GO:0009987//cellular process;	GO:0005634//nucleus;	GO:0000976//transcription cis-regulatory region binding;GO:0003677//DNA binding;GO:0003700//DNA-binding transcription factor activity;GO:0005515//protein binding;	ko05203(Viral carcinogenesis);ko05171(Coronavirus disease - COVID-19);ko05169(Epstein-Barr virus infection);ko05168(Herpes simplex virus 1 infection);ko05167(Kaposi sarcoma-associated herpesvirus infection);ko05165(Human papillomavirus infection);ko05164(Influenza A);ko05162(Measles);ko05160(Hepatitis C);ko04630(JAK-STAT signaling pathway);ko04625(C-type lectin receptor signaling pathway);ko04621…
LOC110488545	1432.53	508.582	2356.48	4.63344	2.21208	6.89473e-07	4.96903e-05	Up Regulation	NC_048578.1	2311067	2321285	+	4668	LOC110488545	GO:0003676;GO:0003723;GO:0003729;GO:0006417	K15516	synaptic functional regulator FMR1 isoform X1 [Oncorhynchus mykiss]	110488545	GO:0006417//regulation of translation;	-	GO:0003676//nucleic acid binding;GO:0003723//RNA binding;GO:0003729//mRNA binding;	-
sb:cb1058	117.542	200.734	34.3507	0.171126	-2.54687	6.93208e-07	4.98652e-05	Down Regulation	NC_048573.1	6329039	6333637	+	2437	sb:cb1058	-	-	uncharacterized protein sb:cb1058 [Oncorhynchus mykiss]	110531400	-	-	-	-
nup88	669.209	232.828	1105.59	4.74852	2.24748	6.95292e-07	4.99209e-05	Up Regulation	NC_048576.1	38159600	38181614	-	2991	nup88	GO:0000055;GO:0000056;GO:0005634;GO:0005643;GO:0006913;GO:0015031;GO:0017056;GO:0051028	K14318	nucleoporin 88 [Oncorhynchus mykiss]	110537559	GO:0000055//ribosomal large subunit export from nucleus;GO:0000056//ribosomal small subunit export from nucleus;GO:0006913//nucleocytoplasmic transport;GO:0015031//protein transport;GO:0051028//mRNA transport;	GO:0005634//nucleus;GO:0005643//nuclear pore;	GO:0017056//structural constituent of nuclear pore;	ko05014(Amyotrophic lateral sclerosis);ko03013(Nucleocytoplasmic transport)
LOC110507114	93.6079	163.942	23.2738	0.141964	-2.81641	6.97543e-07	4.99884e-05	Down Regulation	NC_048591.1	17670454	17780391	+	9637	LOC110507114	-	-	FRAS1-related extracellular matrix protein 2 [Oncorhynchus mykiss]	110507114	-	-	-	-
LOC110495413	264.46	79.4182	449.502	5.65994	2.50079	7.14956e-07	5.11401e-05	Up Regulation	NC_048582.1	7406926	7430025	+	1868	LOC110495413	-	K06911	pirin isoform X1 [Oncorhynchus mykiss]	110495413	-	-	-	-
LOC110505846	91.513	157.738	25.2878	0.160315	-2.64102	7.23336e-07	5.16426e-05	Down Regulation	NC_048589.1	36314846	36322426	+	3196	LOC110505846	-	K10436	microtubule-associated protein RP/EB family member 3 isoform X1 [Oncorhynchus mykiss]	110505846	-	-	-	-
LOC110520933	189.034	322.9	55.167	0.170849	-2.54921	7.29721e-07	5.20011e-05	Down Regulation	NC_048565.1	31137571	31292478	+	10451	LOC110520933	GO:0001726;GO:0003779;GO:0005200;GO:0005856;GO:0005925;GO:0006897;GO:0007155;GO:0030276;GO:0051015	K06271	talin-2 isoform X1 [Oncorhynchus mykiss]	110520933	GO:0006897//endocytosis;GO:0007155//cell adhesion;	GO:0001726//ruffle;GO:0005856//cytoskeleton;GO:0005925//focal adhesion;	GO:0003779//actin binding;GO:0005200//structural constituent of cytoskeleton;GO:0030276//clathrin binding;GO:0051015//actin filament binding;	ko05166(Human T-cell leukemia virus 1 infection);ko05131(Shigellosis);ko04611(Platelet activation);ko04510(Focal adhesion);ko04015(Rap1 signaling pathway)
mapre2	447.164	152.635	741.694	4.85926	2.28074	7.38854e-07	5.25537e-05	Up Regulation	NC_048592.1	14234709	14252720	-	3308	mapre2	GO:0005515;GO:0005737;GO:0005856;GO:0005874;GO:0007049;GO:0008017;GO:0051301	K10436	microtubule-associated protein RP/EB family member 2 isoform X1 [Oncorhynchus mykiss]	110508602	GO:0007049//cell cycle;GO:0051301//cell division;	GO:0005737//cytoplasm;GO:0005856//cytoskeleton;GO:0005874//microtubule;	GO:0005515//protein binding;GO:0008017//microtubule binding;	-
LOC110520585	189.96	326.258	53.6618	0.164477	-2.60405	7.45184e-07	5.29053e-05	Down Regulation	NC_048567.1	74586659	74645214	-	4187	LOC110520585	GO:0005615;GO:0016055	-	norrin [Oncorhynchus mykiss]	110520585	GO:0016055//Wnt signaling pathway;	GO:0005615//extracellular space;	-	-
LOC110524274	139.214	18.0105	260.417	14.4592	3.85391	7.47325e-07	5.29587e-05	Up Regulation	NC_048569.1	62791979	62796480	+	981	LOC110524274	GO:0004252;GO:0006508	-	mast cell protease 1A [Oncorhynchus mykiss]	110524274	GO:0006508//proteolysis;	-	GO:0004252//serine-type endopeptidase activity;	-
zgc:194621	191.298	33.6642	348.932	10.3651	3.37366	7.74067e-07	5.47519e-05	Up Regulation	NC_048579.1	13518495	13528448	-	4352	zgc:194621	-	K12012	tripartite motif-containing protein 35 [Oncorhynchus mykiss]	110490915	-	-	-	-
LOC110533824	172.824	291.766	53.8816	0.184674	-2.43695	7.85573e-07	5.54629e-05	Down Regulation	NC_048574.1	37843534	37867857	-	3555	LOC110533824	GO:0000166;GO:0000785;GO:0003677;GO:0005524;GO:0005634;GO:0016787;GO:0031491;GO:0043044;GO:0070615	K11727	SWI/SNF-related matrix-associated actin-dependent regulator of chromatin subfamily A member 5 [Oncorhynchus mykiss]	110533824	GO:0043044//chromatin remodeling;	GO:0000785//chromatin;GO:0005634//nucleus;	GO:0000166//nucleotide binding;GO:0003677//DNA binding;GO:0005524//ATP binding;GO:0016787//hydrolase activity;GO:0031491//nucleosome binding;GO:0070615//ATP-dependent chromatin remodeler activity;	-
acss1	490.228	168.646	811.81	4.8137	2.26715	8.32544e-07	5.86705e-05	Up Regulation	NC_048565.1	67252292	67271239	-	4012	acss1	GO:0000166;GO:0003987;GO:0005524;GO:0016208;GO:0016405;GO:0016874;GO:0016878;GO:0019427;GO:0050218	K01895	acetyl-coenzyme A synthetase 2-like, mitochondrial [Oncorhynchus mykiss]	110527513	GO:0019427//acetyl-CoA biosynthetic process from acetate;	-	GO:0000166//nucleotide binding;GO:0003987//acetate-CoA ligase activity;GO:0005524//ATP binding;GO:0016208//AMP binding;GO:0016405//CoA-ligase activity;GO:0016874//ligase activity;GO:0016878//acid-thiol ligase activity;GO:0050218//propionate-CoA ligase activity;	ko00720(Carbon fixation pathways in prokaryotes);ko00680(Methane metabolism);ko00640(Propanoate metabolism);ko00630(Glyoxylate and dicarboxylate metabolism);ko00620(Pyruvate metabolism);ko00010(Glycolysis / Gluconeogenesis)
LOC110528989	989.653	1647.01	332.293	0.201755	-2.30933	8.49463e-07	5.97524e-05	Down Regulation	NC_048571.1	60699279	60822525	-	10505	LOC110528989	-	K16628	collagen alpha-1(VII) chain isoform X1 [Oncorhynchus mykiss]	110528989	-	-	-	ko04974(Protein digestion and absorption)
LOC110496714	344.299	620.358	68.2396	0.11	-3.18442	8.58033e-07	6.0244e-05	Down Regulation	NC_048582.1	66051635	66068096	-	2376	LOC110496714	-	K06827	CCN family member 2 isoform X1 [Oncorhynchus mykiss]	110496714	-	-	-	ko04390(Hippo signaling pathway);ko04371(Apelin signaling pathway)
LOC110524132	2561.11	608.085	4514.14	7.42353	2.89211	8.6286e-07	6.04716e-05	Up Regulation	NC_048569.1	57876328	57881714	-	1682	LOC110524132	-	-	uncharacterized protein LOC110524132 [Oncorhynchus mykiss]	110524132	-	-	-	-
LOC100170204	25.1787	1.49268	48.8646	32.7361	5.03281	8.90134e-07	6.22685e-05	Up Regulation	NC_048575.1	78660569	78664140	+	1885	LOC100170204	GO:0005615;GO:0006952;GO:0006955;GO:0008009	K12672	VHSV-induced protein-8 isoform X1 [Oncorhynchus mykiss]	100170204	GO:0006952//defense response;GO:0006955//immune response;	GO:0005615//extracellular space;	GO:0008009//chemokine activity;	ko04620(Toll-like receptor signaling pathway);ko04062(Chemokine signaling pathway);ko04061(Viral protein interaction with cytokine and cytokine receptor);ko04060(Cytokine-cytokine receptor interaction)
cyldl	553.683	194.827	912.54	4.68385	2.2277	9.01809e-07	6.29697e-05	Up Regulation	NC_048569.1	83097156	83127964	+	5878	cyldl	-	K08601	ubiquitin carboxyl-terminal hydrolase CYLD isoform X1 [Oncorhynchus mykiss]	110524679	-	-	-	ko04625(C-type lectin receptor signaling pathway);ko04622(RIG-I-like receptor signaling pathway);ko04380(Osteoclast differentiation);ko04217(Necroptosis);ko04064(NF-kappa B signaling pathway);ko04013(MAPK signaling pathway - fly)
LOC110503906	302.844	502.325	103.362	0.205768	-2.28091	9.27256e-07	6.46282e-05	Down Regulation	NC_048588.1	18005926	18037320	+	7216	LOC110503906	GO:0003676;GO:0003677;GO:0006139;GO:0032968	K11292	transcription elongation factor SPT6 isoform X1 [Oncorhynchus mykiss]	110503906	GO:0006139//nucleobase-containing compound metabolic process;GO:0032968//positive regulation of transcription elongation from RNA polymerase II promoter;	-	GO:0003676//nucleic acid binding;GO:0003677//DNA binding;	-
cul1b	944.718	335.791	1553.64	4.62682	2.21002	9.41334e-07	6.54897e-05	Up Regulation	NC_048575.1	17369617	17386306	-	4311	cul1b	-	K03347	cullin-1b [Oncorhynchus mykiss]	110535412	-	-	-	ko05200(Pathways in cancer);ko05170(Human immunodeficiency virus 1 infection);ko05131(Shigellosis);ko04710(Circadian rhythm);ko04350(TGF-beta signaling pathway);ko04341(Hedgehog signaling pathway - fly);ko04340(Hedgehog signaling pathway);ko04310(Wnt signaling pathway);ko04141(Protein processing in endoplasmic reticulum);ko04120(Ubiquitin mediated proteolysis);ko04114(Oocyte meiosis);ko04111(Cell…
LOC110523258	987.233	355.934	1618.53	4.54728	2.185	9.95694e-07	6.91454e-05	Up Regulation	NC_048569.1	14345633	14347412	+	1013	LOC110523258	-	K10028	D-dopachrome decarboxylase-A [Oncorhynchus mykiss]	110523258	-	-	-	-
LOC110532464	347.784	118.055	577.514	4.89192	2.2904	1.0508e-06	7.28394e-05	Up Regulation	NC_048573.1	58022219	58026968	-	3343	LOC110532464	GO:0005515;GO:0006915;GO:0008285;GO:0009897;GO:0016020;GO:0016021;GO:0038023	K05146	tumor necrosis factor receptor superfamily member 9 [Oncorhynchus mykiss]	110532464	GO:0006915//apoptotic process;GO:0008285//negative regulation of cell population proliferation;	GO:0009897//external side of plasma membrane;GO:0016020//membrane;GO:0016021//integral component of membrane;	GO:0005515//protein binding;GO:0038023//signaling receptor activity;	ko04060(Cytokine-cytokine receptor interaction)
LOC110509878	418.93	144.238	693.622	4.80887	2.2657	1.0548e-06	7.29842e-05	Up Regulation	NC_048593.1	26556804	26566726	+	3563	LOC110509878	-	-	stomatin-like protein 2, mitochondrial [Oncorhynchus mykiss]	110509878	-	-	-	-
tgm5l	375.185	132.563	617.807	4.66049	2.22048	1.05691e-06	7.29976e-05	Up Regulation	NC_048581.1	41727270	41737918	-	3911	tgm5l	GO:0003810;GO:0018149	K05622	transglutaminase 5, like isoform X1 [Oncorhynchus mykiss]	110493898	GO:0018149//peptide cross-linking;	-	GO:0003810//protein-glutamine gamma-glutamyltransferase activity;	-
LOC110500364	18.4502	1.1313	35.7691	31.6176	4.98266	1.09746e-06	7.56612e-05	Up Regulation	NC_048585.1	39322865	39331908	+	4392	LOC110500364	GO:0005184;GO:0007165	-	stress response protein NST1 [Oncorhynchus mykiss]	110500364	GO:0007165//signal transduction;	-	GO:0005184//neuropeptide hormone activity;	-
rbck1	1559.82	568.037	2551.61	4.49198	2.16735	1.11487e-06	7.67229e-05	Up Regulation	NC_048581.1	56461343	56473775	+	3004	rbck1	GO:0016740;GO:0046872	K10630	ranBP-type and C3HC4-type zinc finger-containing protein 1 isoform X1 [Oncorhynchus mykiss]	110494153	-	-	GO:0016740//transferase activity;GO:0046872//metal ion binding;	ko05131(Shigellosis);ko04621(NOD-like receptor signaling pathway);ko04217(Necroptosis)
LOC110520211	317.97	109.778	526.162	4.79296	2.26092	1.12563e-06	7.73237e-05	Up Regulation	NC_048565.1	27507601	27544963	-	2833	LOC110520211	GO:0005634;GO:0005643;GO:0006913;GO:0015031;GO:0016020;GO:0017056;GO:0031965;GO:0051028	K14309	nuclear pore complex protein Nup93 isoform X1 [Oncorhynchus mykiss]	110520211	GO:0006913//nucleocytoplasmic transport;GO:0015031//protein transport;GO:0051028//mRNA transport;	GO:0005634//nucleus;GO:0005643//nuclear pore;GO:0016020//membrane;GO:0031965//nuclear membrane;	GO:0017056//structural constituent of nuclear pore;	ko05014(Amyotrophic lateral sclerosis);ko03013(Nucleocytoplasmic transport)
LOC110493980	261.98	435.657	88.3039	0.202691	-2.30264	1.15049e-06	7.88893e-05	Down Regulation	NC_048581.1	47109723	47134585	+	5203	LOC110493980	GO:0007224	K19608	limbin isoform X1 [Oncorhynchus mykiss]	110493980	GO:0007224//smoothened signaling pathway;	-	-	ko04340(Hedgehog signaling pathway)
LOC110503695	434.348	153.925	714.771	4.64363	2.21525	1.17597e-06	8.04918e-05	Up Regulation	NC_048588.1	9948346	9957181	+	1405	LOC110503695	GO:0000502;GO:0005634;GO:0005737;GO:0005839;GO:0006511;GO:0019773;GO:0051603	K02730	proteasome subunit alpha type-6 [Oncorhynchus mykiss]	110503695	GO:0006511//ubiquitin-dependent protein catabolic process;GO:0051603//proteolysis involved in cellular protein catabolic process;	GO:0000502//proteasome complex;GO:0005634//nucleus;GO:0005737//cytoplasm;GO:0005839//proteasome core complex;GO:0019773//proteasome core complex, alpha-subunit complex;	-	ko05022(Pathways of neurodegeneration - multiple diseases);ko05020(Prion disease);ko05017(Spinocerebellar ataxia);ko05016(Huntington disease);ko05014(Amyotrophic lateral sclerosis);ko05012(Parkinson disease);ko05010(Alzheimer disease);ko03050(Proteasome)
LOC110486805	130.472	20.5904	240.354	11.6731	3.54512	1.20166e-06	8.21024e-05	Up Regulation	NC_048581.1	16294009	16359266	+	1988	LOC110486805	-	-	parvalbumin alpha [Oncorhynchus mykiss]	110486805	-	-	-	-
LOC110485578	232.809	76.301	389.318	5.10239	2.35117	1.22536e-06	8.35724e-05	Up Regulation	NC_048577.1	8180481	8201020	-	5039	LOC110485578	-	K15113	mitoferrin-2 [Oncorhynchus mykiss]	110485578	-	-	-	-
nefma	138.222	234.83	41.6127	0.177203	-2.49652	1.25915e-06	8.57234e-05	Down Regulation	NC_048593.1	18861950	18867753	-	3673	nefma	GO:0005198;GO:0005882;GO:0005883;GO:0033693	K04573	neurofilament medium polypeptide [Oncorhynchus mykiss]	110509750	GO:0033693//neurofilament bundle assembly;	GO:0005882//intermediate filament;GO:0005883//neurofilament;	GO:0005198//structural molecule activity;	ko05022(Pathways of neurodegeneration - multiple diseases);ko05014(Amyotrophic lateral sclerosis)
LOC110531300	28.3588	52.9393	3.77832	0.0713708	-3.80852	1.26514e-06	8.59775e-05	Down Regulation	NC_048573.1	78124675	78227314	-	3098	LOC110531300	-	K08399	leucine-rich repeat-containing G-protein coupled receptor 6 [Oncorhynchus mykiss]	110531300	-	-	-	ko04310(Wnt signaling pathway)
LOC110489737	2272.71	835.127	3710.3	4.44279	2.15147	1.27807e-06	8.67018e-05	Up Regulation	NC_048579.1	18859697	18866106	+	2796	LOC110489737	GO:0005515	-	NEDD8 ultimate buster 1 isoform X1 [Oncorhynchus mykiss]	110489737	-	-	GO:0005515//protein binding;	-
LOC110513237	161.689	48.4129	274.965	5.67957	2.50578	1.28295e-06	8.68783e-05	Up Regulation	NC_048577.1	533685	550666	-	3073	LOC110513237	-	-	uncharacterized protein LOC110513237 [Oncorhynchus mykiss]	110513237	-	-	-	-
LOC110486370	1479.31	546.41	2412.21	4.41465	2.1423	1.32975e-06	8.98881e-05	Up Regulation	NC_048577.1	40872661	40883905	-	3027	LOC110486370	GO:0016020;GO:0098609	K06780	intercellular adhesion molecule 1 isoform X1 [Oncorhynchus mykiss]	110486370	GO:0098609//cell-cell adhesion;	GO:0016020//membrane;	-	ko04514(Cell adhesion molecules)
LOC110529304	693.568	253.63	1133.51	4.46913	2.15999	1.3334e-06	8.9975e-05	Up Regulation	NC_048572.1	7340699	7369522	-	2011	LOC110529304	GO:0006357;GO:0046982;GO:0046983;GO:0071339;GO:0090575;GO:1990837	K04453	protein max isoform X1 [Oncorhynchus mykiss]	110529304	GO:0006357//regulation of transcription by RNA polymerase II;	GO:0071339//MLL1 complex;GO:0090575//RNA polymerase II transcription regulator complex;	GO:0046982//protein heterodimerization activity;GO:0046983//protein dimerization activity;GO:1990837//sequence-specific double-stranded DNA binding;	ko05222(Small cell lung cancer);ko05202(Transcriptional misregulation in cancer);ko05200(Pathways in cancer);ko04010(MAPK signaling pathway)
LOC110523645	247.756	83.7469	411.765	4.91678	2.29771	1.3383e-06	9.00702e-05	Up Regulation	NC_048569.1	33490123	33492398	+	891	LOC110523645	-	K12801	caspase recruitment domain-containing protein 8 [Oncorhynchus mykiss]	110523645	-	-	-	ko04621(NOD-like receptor signaling pathway)
LOC118936618	261.249	11.5162	510.981	44.3707	5.47153	1.34082e-06	9.00702e-05	Up Regulation	NC_048567.1	15102353	15109931	-	3040	LOC118936618	-	K14214	NF-kappa-B inhibitor delta-like [Oncorhynchus mykiss]	118936618	-	-	-	-
LOC110520222	38.0728	7.06265	69.0829	9.78144	3.29005	1.34196e-06	9.00702e-05	Up Regulation	NC_048567.1	54673232	54689498	+	4432	LOC110520222	-	-	uncharacterized protein LOC110520222 isoform X1 [Oncorhynchus mykiss]	110520222	-	-	-	-
LOC100135935	19.3218	0.895014	37.7485	42.1764	5.39836	1.34426e-06	9.00702e-05	Up Regulation	NC_048567.1	27276905	27278371	+	1127	LOC100135935	GO:0005576;GO:0006879;GO:0042742	-	hepcidin [Oncorhynchus mykiss]	100135935	GO:0006879//cellular iron ion homeostasis;GO:0042742//defense response to bacterium;	GO:0005576//extracellular region;	-	-
LOC110499179	73.9515	129.028	18.8749	0.146285	-2.77314	1.38435e-06	9.25939e-05	Down Regulation	NC_048584.1	22789760	22812764	-	2131	LOC110499179	GO:0005794;GO:0008146;GO:0016020;GO:0016021;GO:0016740	K09679	heparan sulfate glucosamine 3-O-sulfotransferase 6 [Oncorhynchus mykiss]	110499179	-	GO:0005794//Golgi apparatus;GO:0016020//membrane;GO:0016021//integral component of membrane;	GO:0008146//sulfotransferase activity;GO:0016740//transferase activity;	-
LOC110536449	4590.25	114.183	9066.32	79.4017	6.3111	1.39617e-06	9.32207e-05	Up Regulation	NC_048575.1	78468533	78476320	-	2032	LOC110536449	-	K05512	C-C motif chemokine 19 [Oncorhynchus mykiss]	110536449	-	-	-	ko04064(NF-kappa B signaling pathway);ko04062(Chemokine signaling pathway);ko04061(Viral protein interaction with cytokine and cytokine receptor);ko04060(Cytokine-cytokine receptor interaction)
LOC110533478	184.687	310.011	59.363	0.191487	-2.38468	1.40557e-06	9.36843e-05	Down Regulation	NC_048574.1	20671805	20722734	-	4600	LOC110533478	GO:0005515;GO:0008289;GO:0042995	K20125	F-BAR and double SH3 domains protein 2 isoform X1 [Oncorhynchus mykiss]	110533478	-	GO:0042995//cell projection;	GO:0005515//protein binding;GO:0008289//lipid binding;	-
apooa	382.117	136.342	627.893	4.60527	2.20329	1.42552e-06	9.48482e-05	Up Regulation	NC_048574.1	46395581	46404998	-	1039	apooa	GO:0005739;GO:0005743;GO:0016020;GO:0016021;GO:0042407;GO:0061617	K24625	apolipoprotein O, a isoform X1 [Oncorhynchus mykiss]	100305195	GO:0042407//cristae formation;	GO:0005739//mitochondrion;GO:0005743//mitochondrial inner membrane;GO:0016020//membrane;GO:0016021//integral component of membrane;GO:0061617//MICOS complex;	-	-
LOC110538158	1014.02	1675.79	352.238	0.210192	-2.25022	1.44762e-06	9.61507e-05	Down Regulation	NC_048576.1	69505892	69557519	-	8210	LOC110538158	-	K06560	C-type mannose receptor 2 [Oncorhynchus mykiss]	110538158	-	-	-	ko05152(Tuberculosis);ko04145(Phagosome)
LOC110509035	370.879	128.271	613.488	4.78275	2.25784	1.47712e-06	9.79395e-05	Up Regulation	NC_048592.1	33526684	33552442	+	4681	LOC110509035	-	K11217	tyrosine-protein kinase JAK1 isoform X1 [Oncorhynchus mykiss]	110509035	-	-	-	ko05235(PD-L1 expression and PD-1 checkpoint pathway in cancer);ko05212(Pancreatic cancer);ko05203(Viral carcinogenesis);ko05200(Pathways in cancer);ko05171(Coronavirus disease - COVID-19);ko05169(Epstein-Barr virus infection);ko05168(Herpes simplex virus 1 infection);ko05167(Kaposi sarcoma-associated herpesvirus infection);ko05166(Human T-cell leukemia virus 1 infection);ko05165(Human papillomav…
LOC110487506	59.0358	4.95063	113.121	22.8498	4.51411	1.50825e-06	9.98297e-05	Up Regulation	NC_048577.1	5280480	5331236	+	3845	LOC110487506	-	-	MYCBP-associated protein isoform X1 [Oncorhynchus mykiss]	110487506	-	-	-	-
LOC110532972	51.6945	11.4128	91.9762	8.05906	3.01061	1.6048e-06	0.000106036	Up Regulation	NC_048573.1	20239757	20247172	+	1793	LOC110532972	-	-	uncharacterized protein LOC110532972 [Oncorhynchus mykiss]	110532972	-	-	-	-
LOC110495997	74.6644	133.105	16.2236	0.121886	-3.0364	1.65513e-06	0.000109173	Down Regulation	NC_048582.1	31059021	31075756	-	642	LOC110495997	GO:0005509	-	protein S100-A16 [Oncorhynchus mykiss]	110495997	-	-	GO:0005509//calcium ion binding;	-
LOC110500541	75.8975	138.301	13.4941	0.097571	-3.3574	1.66764e-06	0.000109808	Down Regulation	NC_048566.1	96647130	96897073	-	4499	LOC110500541	-	-	pleckstrin homology domain-containing family A member 5 isoform X1 [Oncorhynchus mykiss]	110500541	-	-	-	-
LOC110502626	39.127	0.618351	77.6357	125.553	6.97215	1.67683e-06	0.000110223	Up Regulation	NC_048587.1	33657488	33663402	-	5118	LOC110502626	-	K04573	neurofilament medium polypeptide [Oncorhynchus mykiss]	110502626	-	-	-	ko05022(Pathways of neurodegeneration - multiple diseases);ko05014(Amyotrophic lateral sclerosis)
LOC110494511	444.899	159.619	730.179	4.57452	2.19362	1.68272e-06	0.00011042	Up Regulation	NC_048581.1	72586788	72621297	+	3686	LOC110494511	GO:0005515;GO:0005634;GO:0006355	-	scm-like with four MBT domains protein 1 isoform X1 [Oncorhynchus mykiss]	110494511	GO:0006355//regulation of transcription, DNA-templated;	GO:0005634//nucleus;	GO:0005515//protein binding;	-
LOC110489931	378.885	35.1171	722.653	20.5784	4.36306	1.73165e-06	0.000113435	Up Regulation	NC_048579.1	28200612	28204289	+	1909	LOC110489931	-	-	tripartite motif-containing protein 16-like [Oncorhynchus mykiss]	110489931	-	-	-	-
LOC110538177	1015.19	1652.95	377.427	0.228336	-2.13077	1.74897e-06	0.000114373	Down Regulation	NC_048576.1	69952422	69957520	+	2781	LOC110538177	-	K09575	peptidyl-prolyl cis-trans isomerase FKBP10 [Oncorhynchus mykiss]	110538177	-	-	-	-
LOC110499420	667.068	245.113	1089.02	4.44293	2.15151	1.75947e-06	0.000114863	Up Regulation	NC_048584.1	35986511	35993622	-	576	LOC110499420	GO:0042981	-	uncharacterized protein LOC110499420 [Oncorhynchus mykiss]	110499420	GO:0042981//regulation of apoptotic process;	-	-	-
LOC110535396	601.39	221.609	981.171	4.42748	2.14648	1.79392e-06	0.000116912	Up Regulation	NC_048575.1	16849751	16855529	-	3304	LOC110535396	-	K14349	neutral cholesterol ester hydrolase 1 isoform X1 [Oncorhynchus mykiss]	110535396	-	-	-	ko04979(Cholesterol metabolism);ko04976(Bile secretion);ko04934(Cushing syndrome);ko04927(Cortisol synthesis and secretion)
LOC110520283	564.912	142.599	987.224	6.92307	2.79141	1.85346e-06	0.000120586	Up Regulation	NC_048567.1	57571220	57589227	+	5314	LOC110520283	-	-	sterile alpha motif domain-containing protein 9 [Oncorhynchus mykiss]	110520283	-	-	-	-
ucp2b	441.639	160.421	722.856	4.50599	2.17184	1.88823e-06	0.000122638	Up Regulation	NC_048576.1	28039201	28042491	+	1595	ucp2b	GO:0006839;GO:0016020;GO:0016021;GO:0031966	K15103	uncoupling protein 2B [Oncorhynchus mykiss]	100136329	GO:0006839//mitochondrial transport;	GO:0016020//membrane;GO:0016021//integral component of membrane;GO:0031966//mitochondrial membrane;	-	-
LOC110507572	582.249	213.695	950.803	4.44935	2.15359	1.90857e-06	0.000123749	Up Regulation	NC_048591.1	12749517	12752428	+	1410	LOC110507572	GO:0000502;GO:0005634;GO:0005737;GO:0005839;GO:0006511;GO:0019773;GO:0051603	K02730	proteasome subunit alpha type-6 [Oncorhynchus mykiss]	110507572	GO:0006511//ubiquitin-dependent protein catabolic process;GO:0051603//proteolysis involved in cellular protein catabolic process;	GO:0000502//proteasome complex;GO:0005634//nucleus;GO:0005737//cytoplasm;GO:0005839//proteasome core complex;GO:0019773//proteasome core complex, alpha-subunit complex;	-	ko05022(Pathways of neurodegeneration - multiple diseases);ko05020(Prion disease);ko05017(Spinocerebellar ataxia);ko05016(Huntington disease);ko05014(Amyotrophic lateral sclerosis);ko05012(Parkinson disease);ko05010(Alzheimer disease);ko03050(Proteasome)
LOC110525643	78.6967	143.291	14.1023	0.098417	-3.34495	1.99277e-06	0.000128989	Down Regulation	NC_048570.1	27545608	27560556	-	2721	LOC110525643	-	K01897	long-chain-fatty-acid--CoA ligase 1 [Oncorhynchus mykiss]	110525643	-	-	-	ko04920(Adipocytokine signaling pathway);ko04714(Thermogenesis);ko04216(Ferroptosis);ko04146(Peroxisome);ko03320(PPAR signaling pathway);ko02024(Quorum sensing);ko00071(Fatty acid degradation);ko00061(Fatty acid biosynthesis)
LOC110503349	121.217	207.043	35.39	0.17093	-2.54852	2.00515e-06	0.00012957	Down Regulation	NC_048588.1	15252457	15298489	-	12127	LOC110503349	-	K16507	protocadherin-16 [Oncorhynchus mykiss]	110503349	-	-	-	ko04392(Hippo signaling pathway - multiple species);ko04391(Hippo signaling pathway - fly)
LOC118940250	69.6224	120.754	18.4903	0.153124	-2.70723	2.08527e-06	0.00013452	Down Regulation	NC_048581.1	8070985	8141262	+	8230	LOC118940250	-	-	protein tweety homolog 3-like [Oncorhynchus mykiss]	118940250	-	-	-	-
LOC110532912	286.112	563.167	9.05657	0.0160815	-5.95845	2.10904e-06	0.000135823	Down Regulation	NC_048573.1	11759145	11788765	-	5680	LOC110532912	-	K01049	acetylcholinesterase-like [Oncorhynchus mykiss]	110532912	-	-	-	ko04725(Cholinergic synapse);ko00564(Glycerophospholipid metabolism)
LOC110503621	88.3089	23.6094	153.008	6.48083	2.69618	2.14502e-06	0.000137907	Up Regulation	NC_048588.1	7117016	7120346	+	1586	LOC110503621	GO:0005509	K17611	calcineurin B homologous protein 2 [Oncorhynchus mykiss]	110503621	-	-	GO:0005509//calcium ion binding;	-
LOC110502653	127.89	215.527	40.2518	0.18676	-2.42075	2.20454e-06	0.000141478	Down Regulation	NC_048587.1	35400833	35500950	-	9814	LOC110502653	GO:0051301	-	leucine zipper putative tumor suppressor 2 homolog [Oncorhynchus mykiss]	110502653	GO:0051301//cell division;	-	-	-
LOC110512766	299.99	12.4976	587.483	47.0076	5.55482	2.20799e-06	0.000141478	Up Regulation	NC_048566.1	2513710	2516419	-	1912	LOC110512766	-	-	protein asteroid homolog 1-like [Oncorhynchus mykiss]	110512766	-	-	-	-
LOC110509503	378.09	136.09	620.09	4.55646	2.18791	2.22531e-06	0.000142349	Up Regulation	NC_048593.1	835828	844013	+	1626	LOC110509503	-	K00876	uridine-cytidine kinase 1 [Oncorhynchus mykiss]	110509503	-	-	-	ko00983(Drug metabolism - other enzymes);ko00240(Pyrimidine metabolism)
usp4	1487.69	565.16	2410.23	4.26468	2.09244	2.25442e-06	0.00014397	Up Regulation	NC_048581.1	60972465	60999041	-	5351	usp4	GO:0004843;GO:0006511;GO:0016579	K11835	ubiquitin carboxyl-terminal hydrolase 4 isoform X1 [Oncorhynchus mykiss]	110494270	GO:0006511//ubiquitin-dependent protein catabolic process;GO:0016579//protein deubiquitination;	-	GO:0004843//thiol-dependent deubiquitinase;	-
LOC110488345	393.007	95.6436	690.371	7.21817	2.85163	2.29416e-06	0.000146263	Up Regulation	NC_050572.1	33337177	33343886	-	3154	LOC110488345	GO:0005524;GO:0016021;GO:0055085;GO:0140359	K05654	antigen peptide transporter 2 [Oncorhynchus mykiss]	110488345	GO:0055085//transmembrane transport;	GO:0016021//integral component of membrane;	GO:0005524//ATP binding;GO:0140359//ABC-type transporter activity;	ko05340(Primary immunodeficiency);ko05170(Human immunodeficiency virus 1 infection);ko05169(Epstein-Barr virus infection);ko05168(Herpes simplex virus 1 infection);ko05163(Human cytomegalovirus infection);ko04612(Antigen processing and presentation);ko04145(Phagosome);ko02010(ABC transporters)
zgc:110699	171.881	55.9905	287.772	5.13965	2.36167	2.30297e-06	0.000146448	Up Regulation	NC_048570.1	57548354	57555827	-	5160	zgc:110699	GO:0000166;GO:0003924;GO:0003925;GO:0005525;GO:0016787	K07855	ras-related and estrogen-regulated growth inhibitor isoform X1 [Oncorhynchus mykiss]	110526203	-	-	GO:0000166//nucleotide binding;GO:0003924//GTPase activity;GO:0003925//G protein activity;GO:0005525//GTP binding;GO:0016787//hydrolase activity;	-
LOC110508956	510.388	190.051	830.725	4.37106	2.12798	2.30476e-06	0.000146448	Up Regulation	NC_048592.1	31421371	31431243	+	1502	LOC110508956	GO:0004402;GO:0006352;GO:0016573;GO:0016746;GO:0017025;GO:0046872;GO:0070897	K03124	transcription initiation factor IIB [Oncorhynchus mykiss]	110508956	GO:0006352//DNA-templated transcription, initiation;GO:0016573//histone acetylation;GO:0070897//transcription preinitiation complex assembly;	-	GO:0004402//histone acetyltransferase activity;GO:0016746//acyltransferase activity;GO:0017025//TBP-class protein binding;GO:0046872//metal ion binding;	ko05203(Viral carcinogenesis);ko05017(Spinocerebellar ataxia);ko03022(Basal transcription factors)
LOC110528186	69.288	18.2607	120.315	6.58877	2.72001	2.32259e-06	0.000147335	Up Regulation	NC_048571.1	62876024	62878348	+	1951	LOC110528186	-	-	uncharacterized protein LOC110528186 [Oncorhynchus mykiss]	110528186	-	-	-	-
rasgrp4	262.143	91.4004	432.886	4.73615	2.24372	2.33578e-06	0.000147926	Up Regulation	NC_048588.1	38463435	38523166	+	5329	rasgrp4	-	K04350	RAS guanyl-releasing protein 4 isoform X1 [Oncorhynchus mykiss]	110503271	-	-	-	ko05235(PD-L1 expression and PD-1 checkpoint pathway in cancer);ko05200(Pathways in cancer);ko04660(T cell receptor signaling pathway);ko04611(Platelet activation);ko04014(Ras signaling pathway);ko04010(MAPK signaling pathway)
LOC110513354	75.4127	20.6536	130.172	6.30262	2.65595	2.3602e-06	0.000149225	Up Regulation	NC_048565.1	86222196	86223952	-	1757	LOC110513354	-	-	E3 ubiquitin-protein ligase TRIM47 [Oncorhynchus mykiss]	110513354	-	-	-	-
LOC110528177	27.1462	50.4836	3.80873	0.0754449	-3.72843	2.38349e-06	0.000150448	Down Regulation	NC_048571.1	62366941	62482607	+	10250	LOC110528177	-	K04840	sodium channel protein type 8 subunit alpha isoform X1 [Oncorhynchus mykiss]	110528177	-	-	-	-
LOC110534427	147.836	48.5322	247.14	5.09229	2.34832	2.48025e-06	0.000156297	Up Regulation	NC_048574.1	61079761	61084182	+	4024	LOC110534427	-	K10651	E3 ubiquitin-protein ligase TRIM39 [Oncorhynchus mykiss]	110534427	-	-	-	ko05322(Systemic lupus erythematosus)
macrod1	736.735	280.372	1193.1	4.25541	2.0893	2.49197e-06	0.000156776	Up Regulation	NC_048578.1	27284444	27403504	-	1824	macrod1	-	-	ADP-ribose glycohydrolase MACROD1 isoform X1 [Oncorhynchus mykiss]	110489052	-	-	-	-
LOC110525648	458.295	749.686	166.905	0.222633	-2.16726	2.51028e-06	0.000157534	Down Regulation	NC_048570.1	27652785	27705710	-	5385	LOC110525648	-	K05502	bone morphogenetic protein 1 isoform X1 [Oncorhynchus mykiss]	110525648	-	-	-	-
LOC110538784	51.0626	101.022	1.10329	0.0109213	-6.51671	2.51228e-06	0.000157534	Down Regulation	NW_023493685.1	30278	34675	+	922	LOC110538784	GO:0005509	-	parvalbumin, thymic CPV3-like [Oncorhynchus mykiss]	110538784	-	-	GO:0005509//calcium ion binding;	-
LOC110520181	1280.53	490.029	2071.03	4.22635	2.07941	2.52362e-06	0.000157985	Up Regulation	NC_048567.1	52686923	52692178	-	1628	LOC110520181	GO:0000287;GO:0003875;GO:0006464;GO:0016787;GO:0051725	K01245	protein ADP-ribosylarginine hydrolase [Oncorhynchus mykiss]	110520181	GO:0006464//cellular protein modification process;GO:0051725//protein de-ADP-ribosylation;	-	GO:0000287//magnesium ion binding;GO:0003875//ADP-ribosylarginine hydrolase activity;GO:0016787//hydrolase activity;	-
LOC110528799	411.543	153.229	669.858	4.37161	2.12816	2.53521e-06	0.000158451	Up Regulation	NC_048571.1	17216928	17260295	+	5967	LOC110528799	-	K05673	multidrug resistance-associated protein 4 isoform X1 [Oncorhynchus mykiss]	110528799	-	-	-	ko04976(Bile secretion);ko04024(cAMP signaling pathway);ko02010(ABC transporters);ko01523(Antifolate resistance)
LOC110530443	390.571	140.229	640.913	4.57048	2.19235	2.5586e-06	0.000159651	Up Regulation	NC_048572.1	70056503	70095135	-	9266	LOC110530443	GO:0004672;GO:0005524;GO:0006468	K00907	myosin light chain kinase 2, skeletal/cardiac muscle isoform X1 [Oncorhynchus mykiss]	110530443	GO:0006468//protein phosphorylation;	-	GO:0004672//protein kinase activity;GO:0005524//ATP binding;	ko04971(Gastric acid secretion);ko04921(Oxytocin signaling pathway);ko04810(Regulation of actin cytoskeleton);ko04611(Platelet activation);ko04510(Focal adhesion);ko04371(Apelin signaling pathway);ko04270(Vascular smooth muscle contraction);ko04022(cGMP-PKG signaling pathway);ko04020(Calcium signaling pathway)
col1a2	37858.5	61268.4	14448.6	0.235825	-2.08421	2.57495e-06	0.000160408	Down Regulation	NC_048582.1	59501168	59525014	-	5160	col1a2	GO:0005201;GO:0005576;GO:0005581;GO:0046872	K06236	collagen alpha-2(I) chain [Oncorhynchus mykiss]	110496633	-	GO:0005576//extracellular region;GO:0005581//collagen trimer;	GO:0005201//extracellular matrix structural constituent;GO:0046872//metal ion binding;	ko05415(Diabetic cardiomyopathy);ko05205(Proteoglycans in cancer);ko05165(Human papillomavirus infection);ko05146(Amoebiasis);ko04974(Protein digestion and absorption);ko04933(AGE-RAGE signaling pathway in diabetic complications);ko04926(Relaxin signaling pathway);ko04611(Platelet activation);ko04512(ECM-receptor interaction);ko04510(Focal adhesion);ko04151(PI3K-Akt signaling pathway)
LOC110509576	19.6229	1.85604	37.3897	20.1448	4.33234	2.58872e-06	0.000161003	Up Regulation	NC_048567.1	11727284	11738056	-	2543	LOC110509576	-	K05144	CD27 antigen-like isoform X1 [Oncorhynchus mykiss]	110509576	-	-	-	ko04060(Cytokine-cytokine receptor interaction)
LOC110507751	74.3457	128.967	19.7243	0.15294	-2.70896	2.65121e-06	0.000164621	Down Regulation	NC_048591.1	20839696	20870287	+	6696	LOC110507751	GO:0003676;GO:0003677;GO:0006139;GO:0032968	K11292	transcription elongation factor SPT6 [Oncorhynchus mykiss]	110507751	GO:0006139//nucleobase-containing compound metabolic process;GO:0032968//positive regulation of transcription elongation from RNA polymerase II promoter;	-	GO:0003676//nucleic acid binding;GO:0003677//DNA binding;	-
LOC110536539	130.342	22.3518	238.332	10.6627	3.41451	2.72305e-06	0.000168594	Up Regulation	NC_048575.1	6510060	6586818	-	6026	LOC110536539	-	-	zinc finger CCHC domain-containing protein 2 isoform X1 [Oncorhynchus mykiss]	110536539	-	-	-	-
mt2	1182.18	459.915	1904.45	4.14087	2.04993	2.72403e-06	0.000168594	Up Regulation	NC_048565.1	27551335	27552061	-	438	mt2	GO:0008270;GO:0010043;GO:0046686;GO:0046688;GO:0046689;GO:0046870;GO:0046872;GO:0051259	-	metallothionein A [Oncorhynchus mykiss]	100136731	GO:0010043//response to zinc ion;GO:0046686//response to cadmium ion;GO:0046688//response to copper ion;GO:0046689//response to mercury ion;GO:0051259//protein complex oligomerization;	-	GO:0008270//zinc ion binding;GO:0046870//cadmium ion binding;GO:0046872//metal ion binding;	-
LOC110488572	1169.21	448.006	1890.41	4.21961	2.07711	2.8009e-06	0.00017307	Up Regulation	NC_048578.1	3645376	3725922	-	6457	LOC110488572	GO:0007165	-	protein FAM13B isoform X1 [Oncorhynchus mykiss]	110488572	GO:0007165//signal transduction;	-	-	-
LOC110509396	507.041	4.22207	1009.86	239.186	7.90199	2.84653e-06	0.000175605	Up Regulation	NC_048593.1	44884437	44890751	-	765	LOC110509396	GO:0003677	-	barrier-to-autointegration factor-like [Oncorhynchus mykiss]	110509396	-	-	GO:0003677//DNA binding;	-
LOC110492049	675.621	157.133	1194.11	7.59937	2.92588	2.91513e-06	0.000179546	Up Regulation	NC_048580.1	42415240	42416592	-	1106	LOC110492049	GO:0016020;GO:0016021	-	G0/G1 switch protein 2 [Oncorhynchus mykiss]	110492049	-	GO:0016020//membrane;GO:0016021//integral component of membrane;	-	-
LOC110528058	117.743	197.16	38.3255	0.194388	-2.36299	2.99839e-06	0.000184377	Down Regulation	NC_048571.1	58179858	58192254	-	3624	LOC110528058	GO:0005506;GO:0005515;GO:0016705;GO:0019797;GO:0031418;GO:0032963	K08134	prolyl 3-hydroxylase 1 isoform X1 [Oncorhynchus mykiss]	110528058	GO:0032963//collagen metabolic process;	-	GO:0005506//iron ion binding;GO:0005515//protein binding;GO:0016705//oxidoreductase activity, acting on paired donors, with incorporation or reduction of molecular oxygen;GO:0019797//procollagen-proline 3-dioxygenase activity;GO:0031418//L-ascorbic acid binding;	-
LOC110526484	33.7775	6.28975	61.2652	9.74048	3.28399	3.09132e-06	0.000189785	Up Regulation	NC_048570.1	70049150	70058063	+	3979	LOC110526484	-	-	uncharacterized protein LOC110526484 isoform X1 [Oncorhynchus mykiss]	110526484	-	-	-	-
LOC118965334	22.725	2.54026	42.9098	16.8919	4.07826	3.1424e-06	0.000192611	Up Regulation	NC_048571.1	4883236	4895280	-	1842	LOC118965334	-	K05174	interleukin-18 receptor accessory protein-like [Oncorhynchus mykiss]	118965334	-	-	-	ko05321(Inflammatory bowel disease);ko04061(Viral protein interaction with cytokine and cytokine receptor);ko04060(Cytokine-cytokine receptor interaction)
LOC110526955	15.5473	0.596676	30.4979	51.113	5.67562	3.17726e-06	0.000194435	Up Regulation	NC_048570.1	69007055	69018414	+	5666	LOC110526955	-	-	stereocilin [Oncorhynchus mykiss]	110526955	-	-	-	-
LOC110538668	474.537	175.465	773.608	4.40891	2.14042	3.20931e-06	0.000196034	Up Regulation	NC_048576.1	83405787	83411465	-	2987	LOC110538668	-	K06090	protein crumbs homolog 3 [Oncorhynchus mykiss]	110538668	-	-	-	ko05165(Human papillomavirus infection);ko04530(Tight junction)
itgb5	308.468	502.48	114.456	0.227782	-2.13428	3.21368e-06	0.000196034	Down Regulation	NC_048567.1	56338028	56434926	+	4662	itgb5	-	K06588	integrin beta-5 [Oncorhynchus mykiss]	110520257	-	-	-	ko05414(Dilated cardiomyopathy);ko05412(Arrhythmogenic right ventricular cardiomyopathy);ko05410(Hypertrophic cardiomyopathy);ko05205(Proteoglycans in cancer);ko05165(Human papillomavirus infection);ko04810(Regulation of actin cytoskeleton);ko04512(ECM-receptor interaction);ko04510(Focal adhesion);ko04151(PI3K-Akt signaling pathway);ko04145(Phagosome)
LOC118965252	14.1711	0	28.3421	Inf	Inf	3.26058e-06	0.000198578	Up Regulation	NC_048571.1	13284716	13295958	-	4740	LOC118965252	-	-	uncharacterized PE-PGRS family protein PE_PGRS54-like [Oncorhynchus mykiss]	118965252	-	-	-	-
tap1	1680.42	641.333	2719.5	4.24039	2.0842	3.34302e-06	0.000203274	Up Regulation	NC_048566.1	33733444	33746441	+	3021	tap1	GO:0000166;GO:0005524;GO:0016020;GO:0016021;GO:0048856;GO:0055085;GO:0140359	K05653	antigen peptide transporter 1 [Oncorhynchus mykiss]	110487866	GO:0048856//anatomical structure development;GO:0055085//transmembrane transport;	GO:0016020//membrane;GO:0016021//integral component of membrane;	GO:0000166//nucleotide binding;GO:0005524//ATP binding;GO:0140359//ABC-type transporter activity;	ko05340(Primary immunodeficiency);ko05170(Human immunodeficiency virus 1 infection);ko05169(Epstein-Barr virus infection);ko05168(Herpes simplex virus 1 infection);ko05163(Human cytomegalovirus infection);ko04612(Antigen processing and presentation);ko04145(Phagosome);ko02010(ABC transporters)
LOC110523665	4964.69	1482.65	8446.73	5.69705	2.51022	3.43395e-06	0.000208244	Up Regulation	NC_048569.1	35442526	35443774	-	723	LOC110523665	GO:0005125;GO:0005576;GO:0005615;GO:0006955;GO:0007165;GO:0008009;GO:0060326	K05512	C-C motif chemokine 19 [Oncorhynchus mykiss]	110523665	GO:0006955//immune response;GO:0007165//signal transduction;GO:0060326//cell chemotaxis;	GO:0005576//extracellular region;GO:0005615//extracellular space;	GO:0005125//cytokine activity;GO:0008009//chemokine activity;	ko04064(NF-kappa B signaling pathway);ko04062(Chemokine signaling pathway);ko04061(Viral protein interaction with cytokine and cytokine receptor);ko04060(Cytokine-cytokine receptor interaction)
LOC110504669	561.423	214.198	908.649	4.24211	2.08478	3.43568e-06	0.000208244	Up Regulation	NC_050571.1	16548480	16552176	-	1311	LOC110504669	GO:0005515;GO:0005737	-	UBX domain-containing protein 1 [Oncorhynchus mykiss]	110504669	-	GO:0005737//cytoplasm;	GO:0005515//protein binding;	-
LOC110526243	991.802	359.167	1624.44	4.52279	2.17721	3.44956e-06	0.000208753	Up Regulation	NC_048565.1	61541684	61544247	-	648	LOC110526243	GO:0005740;GO:0005751;GO:0006123	K02265	cytochrome c oxidase subunit 5B, mitochondrial [Oncorhynchus mykiss]	110526243	GO:0006123//mitochondrial electron transport, cytochrome c to oxygen;	GO:0005740//mitochondrial envelope;GO:0005751//mitochondrial respiratory chain complex IV;	-	ko05415(Diabetic cardiomyopathy);ko05208(Chemical carcinogenesis - reactive oxygen species);ko05022(Pathways of neurodegeneration - multiple diseases);ko05020(Prion disease);ko05016(Huntington disease);ko05014(Amyotrophic lateral sclerosis);ko05012(Parkinson disease);ko05010(Alzheimer disease);ko04932(Non-alcoholic fatty liver disease);ko04714(Thermogenesis);ko04260(Cardiac muscle contraction);ko…
LOC110525260	102.15	2.92431	201.376	68.8628	6.10565	3.47504e-06	0.000209962	Up Regulation	NC_048570.1	11522292	11528072	-	1660	LOC110525260	GO:0005506;GO:0016491;GO:0016702;GO:0017172;GO:0042412;GO:0046872;GO:0051213	K00456	cysteine dioxygenase type 1 [Oncorhynchus mykiss]	110525260	GO:0042412//taurine biosynthetic process;	-	GO:0005506//iron ion binding;GO:0016491//oxidoreductase activity;GO:0016702//oxidoreductase activity, acting on single donors with incorporation of molecular oxygen, incorporation of two atoms of oxygen;GO:0017172//cysteine dioxygenase activity;GO:0046872//metal ion binding;GO:0051213//dioxygenase activity;	ko00430(Taurine and hypotaurine metabolism);ko00270(Cysteine and methionine metabolism)
LOC110497058	771.552	1267.05	276.053	0.21787	-2.19846	3.49287e-06	0.000210705	Down Regulation	NC_048582.1	11885873	11926209	+	5941	LOC110497058	-	K19721	collagen alpha-2(V) chain isoform X1 [Oncorhynchus mykiss]	110497058	-	-	-	ko04974(Protein digestion and absorption)
LOC110501918	637.103	248.692	1025.51	4.12363	2.04392	3.58136e-06	0.000215702	Up Regulation	NC_048586.1	44566863	44573918	+	1065	LOC110501918	GO:0005739;GO:0005758;GO:0009055;GO:0020037;GO:0022900;GO:0046872;GO:0070469	K08738	cytochrome c [Oncorhynchus mykiss]	110501918	GO:0022900//electron transport chain;	GO:0005739//mitochondrion;GO:0005758//mitochondrial intermembrane space;GO:0070469//respirasome;	GO:0009055//electron transfer activity;GO:0020037//heme binding;GO:0046872//metal ion binding;	ko05417(Lipid and atherosclerosis);ko05416(Viral myocarditis);ko05222(Small cell lung cancer);ko05210(Colorectal cancer);ko05200(Pathways in cancer);ko05170(Human immunodeficiency virus 1 infection);ko05169(Epstein-Barr virus infection);ko05168(Herpes simplex virus 1 infection);ko05167(Kaposi sarcoma-associated herpesvirus infection);ko05164(Influenza A);ko05163(Human cytomegalovirus infection);k…
LOC110485990	62.0045	108.568	15.4415	0.142229	-2.81371	3.58848e-06	0.00021579	Down Regulation	NC_048566.1	28931988	28951235	+	2842	LOC110485990	-	-	uncharacterized protein LOC110485990 [Oncorhynchus mykiss]	110485990	-	-	-	-
irf1b	2864.61	1099.2	4630.03	4.21217	2.07456	3.63587e-06	0.000218295	Up Regulation	NC_048576.1	51063510	51068001	+	1629	irf1b	GO:0000976;GO:0003677;GO:0003700;GO:0005634;GO:0005737;GO:0006355;GO:0006915;GO:0008285;GO:0009987;GO:0043434;GO:0050776	K09444	interferon regulatory factor 1b [Oncorhynchus mykiss]	100135950	GO:0006355//regulation of transcription, DNA-templated;GO:0006915//apoptotic process;GO:0008285//negative regulation of cell population proliferation;GO:0009987//cellular process;GO:0043434//response to peptide hormone;GO:0050776//regulation of immune response;	GO:0005634//nucleus;GO:0005737//cytoplasm;	GO:0000976//transcription cis-regulatory region binding;GO:0003677//DNA binding;GO:0003700//DNA-binding transcription factor activity;	ko05165(Human papillomavirus infection);ko05133(Pertussis);ko04917(Prolactin signaling pathway);ko04668(TNF signaling pathway);ko04625(C-type lectin receptor signaling pathway)
LOC110488114	133.973	223.551	44.396	0.198595	-2.3321	3.65128e-06	0.000218824	Down Regulation	NC_048566.1	34432779	34464593	+	3815	LOC110488114	-	-	glucocorticoid-induced transcript 1 protein isoform X1 [Oncorhynchus mykiss]	110488114	-	-	-	-
LOC110528017	516.813	193.35	840.276	4.34589	2.11965	3.65738e-06	0.000218824	Up Regulation	NC_048571.1	55209582	55225927	-	6192	LOC110528017	GO:0003842;GO:0010133;GO:0016491;GO:0016620	K00294	delta-1-pyrroline-5-carboxylate dehydrogenase, mitochondrial [Oncorhynchus mykiss]	110528017	GO:0010133//proline catabolic process to glutamate;	-	GO:0003842//1-pyrroline-5-carboxylate dehydrogenase activity;GO:0016491//oxidoreductase activity;GO:0016620//oxidoreductase activity, acting on the aldehyde or oxo group of donors, NAD or NADP as acceptor;	ko00330(Arginine and proline metabolism);ko00250(Alanine, aspartate and glutamate metabolism)
tnfsf11	266.598	439.323	93.8729	0.213676	-2.2265	3.6619e-06	0.000218824	Down Regulation	NC_048586.1	29706812	29727741	-	3191	tnfsf11	GO:0005164;GO:0005515;GO:0006955;GO:0016020	K05473	tumor necrosis factor ligand superfamily member 11 [Oncorhynchus mykiss]	110501712	GO:0006955//immune response;	GO:0016020//membrane;	GO:0005164//tumor necrosis factor receptor binding;GO:0005515//protein binding;	ko05323(Rheumatoid arthritis);ko05224(Breast cancer);ko05207(Chemical carcinogenesis - receptor activation);ko04928(Parathyroid hormone synthesis, secretion and action);ko04917(Prolactin signaling pathway);ko04380(Osteoclast differentiation);ko04064(NF-kappa B signaling pathway);ko04060(Cytokine-cytokine receptor interaction)
LOC110527310	11.5522	23.1043	0	0	#NAME?	3.68853e-06	0.000220071	Down Regulation	NC_048571.1	12600012	12602688	-	2300	LOC110527310	-	-	chromosome alignment-maintaining phosphoprotein 1-like [Oncorhynchus mykiss]	110527310	-	-	-	-
gig2e	6145.36	258.252	12032.5	46.592	5.54201	3.77073e-06	0.000224623	Up Regulation	NC_048579.1	23698180	23730175	+	2289	gig2e	-	-	grass carp reovirus (GCRV)-induced gene 2e [Oncorhynchus mykiss]	110489840	-	-	-	-
rcn3	540.043	875.811	204.275	0.233241	-2.10011	3.84432e-06	0.00022865	Down Regulation	NC_048576.1	60812913	60818977	-	2034	rcn3	GO:0005509	-	reticulocalbin-3 isoform X1 [Oncorhynchus mykiss]	110539096	-	-	GO:0005509//calcium ion binding;	-
LOC110506890	53.361	13.057	93.6649	7.17352	2.84268	3.86671e-06	0.00022954	Up Regulation	NC_048590.1	44469142	44474261	+	3647	LOC110506890	-	-	major histocompatibility complex class I-related gene protein isoform X1 [Oncorhynchus mykiss]	110506890	-	-	-	-
LOC110486613	72.8959	16.584	129.208	7.79113	2.96183	3.87133e-06	0.00022954	Up Regulation	NC_048577.1	47948324	47954054	-	1715	LOC110486613	GO:0016020;GO:0016021;GO:0016491	K11167	dehydrogenase/reductase SDR family member 7C-B isoform X2 [Oncorhynchus mykiss]	110486613	-	GO:0016020//membrane;GO:0016021//integral component of membrane;	GO:0016491//oxidoreductase activity;	-
c1qtnf6a	49.4001	87.5642	11.2361	0.128318	-2.9622	4.00215e-06	0.000236929	Down Regulation	NC_048576.1	64522838	64537399	+	3104	c1qtnf6a	GO:0005515;GO:0005576	K19470	complement C1q tumor necrosis factor-related protein 1 [Oncorhynchus mykiss]	110538026	-	GO:0005576//extracellular region;	GO:0005515//protein binding;	-
LOC118936520	278.211	102.323	454.1	4.43791	2.14988	4.28456e-06	0.000253254	Up Regulation	NC_048577.1	5216411	5244441	-	1830	LOC118936520	-	-	GTPase IMAP family member 4-like isoform X1 [Oncorhynchus mykiss]	118936520	-	-	-	-
LOC110490367	128.66	42.0756	215.244	5.11566	2.35492	4.34602e-06	0.000256489	Up Regulation	NC_048579.1	56732306	56734711	-	2208	LOC110490367	-	K10651	E3 ubiquitin-protein ligase TRIM39 [Oncorhynchus mykiss]	110490367	-	-	-	ko05322(Systemic lupus erythematosus)
LOC110499844	428.704	81.2375	776.17	9.55433	3.25615	4.35537e-06	0.000256644	Up Regulation	NC_048585.1	16604259	16608641	+	1137	LOC110499844	-	K15259	protein mono-ADP-ribosyltransferase PARP11-like [Oncorhynchus mykiss]	110499844	-	-	-	-
LOC110505504	493.283	820.745	165.822	0.202038	-2.3073	4.38518e-06	0.000258001	Down Regulation	NC_048589.1	18538084	18701098	+	16351	LOC110505504	-	K04963	ryanodine receptor 3 [Oncorhynchus mykiss]	110505504	-	-	-	ko05022(Pathways of neurodegeneration - multiple diseases);ko05020(Prion disease);ko05012(Parkinson disease);ko05010(Alzheimer disease);ko04970(Salivary secretion);ko04921(Oxytocin signaling pathway);ko04713(Circadian entrainment);ko04371(Apelin signaling pathway);ko04020(Calcium signaling pathway)
LOC110519358	13.5136	0.640025	26.3872	41.2284	5.36557	4.43882e-06	0.000260755	Up Regulation	NC_048577.1	3339028	3341727	-	999	LOC110519358	-	K19363	lipopolysaccharide-induced tumor necrosis factor-alpha factor homolog [Oncorhynchus mykiss]	110519358	-	-	-	ko04142(Lysosome)
LOC110501894	188.487	66.2019	310.772	4.69432	2.23091	4.50745e-06	0.000264379	Up Regulation	NC_048586.1	42511973	42550970	+	1758	LOC110501894	GO:0016020;GO:0016021	K06576	glycophorin-C [Oncorhynchus mykiss]	110501894	-	GO:0016020//membrane;GO:0016021//integral component of membrane;	-	ko05144(Malaria)
LOC110521374	82.5017	10.8111	154.192	14.2623	3.83414	4.60871e-06	0.000269891	Up Regulation	NC_050570.1	13802748	13810630	-	2405	LOC110521374	GO:0004672;GO:0005524;GO:0006468;GO:0007166	K08849	mixed lineage kinase domain-like protein isoform X1 [Oncorhynchus mykiss]	110521374	GO:0006468//protein phosphorylation;GO:0007166//cell surface receptor signaling pathway;	-	GO:0004672//protein kinase activity;GO:0005524//ATP binding;	ko05132(Salmonella infection);ko04668(TNF signaling pathway);ko04217(Necroptosis)
LOC110486882	283.192	103.396	462.989	4.47781	2.16279	4.61558e-06	0.000269891	Up Regulation	NC_048577.1	57156086	57161892	+	3484	LOC110486882	GO:0003723;GO:0005515	-	MIF4G domain-containing protein B isoform X1 [Oncorhynchus mykiss]	110486882	-	-	GO:0003723//RNA binding;GO:0005515//protein binding;	-
LOC110502603	362.231	591.278	133.184	0.225247	-2.15042	4.66901e-06	0.000272597	Down Regulation	NC_048587.1	32572446	32646173	+	9809	LOC110502603	GO:0003676;GO:0008270	-	zinc finger CCHC domain-containing protein 24 isoform X1 [Oncorhynchus mykiss]	110502603	-	-	GO:0003676//nucleic acid binding;GO:0008270//zinc ion binding;	-
LOC110506513	49.1774	89.8996	8.45515	0.094051	-3.41041	4.7033e-06	0.000274179	Down Regulation	NC_048590.1	26440740	26479730	+	2946	LOC110506513	-	-	copine-7-like [Oncorhynchus mykiss]	110506513	-	-	-	-
LOC110537762	1109.99	434.195	1785.78	4.11285	2.04014	4.72899e-06	0.000275256	Up Regulation	NC_048576.1	52804227	52821797	+	3592	LOC110537762	GO:0005524;GO:0016887	K09489	heat shock 70 kDa protein 4 [Oncorhynchus mykiss]	110537762	-	-	GO:0005524//ATP binding;GO:0016887//ATP hydrolysis activity;	ko05417(Lipid and atherosclerosis);ko04612(Antigen processing and presentation);ko04530(Tight junction)
LOC110525496	28.9047	4.737	53.0723	11.2038	3.48591	4.7416e-06	0.000275569	Up Regulation	NC_048570.1	22466485	22507759	+	4006	LOC110525496	-	-	multiple epidermal growth factor-like domains protein 9 isoform X1 [Oncorhynchus mykiss]	110525496	-	-	-	-
LOC110494413	267.56	434.959	100.161	0.230277	-2.11856	4.7516e-06	0.00027573	Down Regulation	NC_048581.1	65766526	65810640	-	2395	LOC110494413	-	-	myoD family inhibitor [Oncorhynchus mykiss]	110494413	-	-	-	-
uck1	223.472	81.5816	365.362	4.47849	2.16301	4.86397e-06	0.000281822	Up Regulation	NC_048569.1	15117224	15145520	+	2283	uck1	-	K00876	uridine-cytidine kinase 1 isoform X1 [Oncorhynchus mykiss]	110523291	-	-	-	ko00983(Drug metabolism - other enzymes);ko00240(Pyrimidine metabolism)
LOC110503383	146.747	255.353	38.1425	0.149372	-2.74302	4.90832e-06	0.00028396	Down Regulation	NC_048588.1	27419182	27497585	+	5531	LOC110503383	-	K05105	ephrin type-A receptor 4 isoform X1 [Oncorhynchus mykiss]	110503383	-	-	-	ko04360(Axon guidance)
LOC110525202	435.717	168.981	702.454	4.15701	2.05555	4.95002e-06	0.000285939	Up Regulation	NC_048571.1	82773777	82778043	+	1531	LOC110525202	GO:0005576;GO:0007165;GO:0008083	-	mesencephalic astrocyte-derived neurotrophic factor [Oncorhynchus mykiss]	110525202	GO:0007165//signal transduction;	GO:0005576//extracellular region;	GO:0008083//growth factor activity;	-
LOC110487736	84.196	2.32664	166.065	71.3757	6.15736	5.05594e-06	0.000291615	Up Regulation	NC_048578.1	13369217	13372002	+	1256	LOC110487736	-	-	endonuclease domain-containing 1 protein-like [Oncorhynchus mykiss]	110487736	-	-	-	-
LOC100135837	1762.34	2824.45	700.228	0.247916	-2.01208	5.06572e-06	0.000291738	Down Regulation	NC_048581.1	35776496	35793723	+	2497	LOC100135837	GO:0004198;GO:0005509;GO:0006508	K03853	m-calpain [Oncorhynchus mykiss]	100135837	GO:0006508//proteolysis;	-	GO:0004198//calcium-dependent cysteine-type endopeptidase activity;GO:0005509//calcium ion binding;	ko05131(Shigellosis);ko05022(Pathways of neurodegeneration - multiple diseases);ko05010(Alzheimer disease);ko04510(Focal adhesion);ko04218(Cellular senescence);ko04217(Necroptosis);ko04210(Apoptosis);ko04141(Protein processing in endoplasmic reticulum)
LOC118947092	145.513	24.2385	266.787	11.0067	3.46032	5.09251e-06	0.000292838	Up Regulation	NW_023493662.1	1518198	1527781	-	1806	LOC118947092	-	-	tripartite motif-containing protein 16-like [Oncorhynchus mykiss]	118947092	-	-	-	-
LOC110521282	1537.74	616.258	2459.22	3.99058	1.9966	5.10105e-06	0.000292888	Up Regulation	NC_050570.1	9415128	9419131	-	1372	LOC110521282	-	K02725	proteasome subunit alpha type-1 isoform X1 [Oncorhynchus mykiss]	110521282	-	-	-	ko05022(Pathways of neurodegeneration - multiple diseases);ko05020(Prion disease);ko05017(Spinocerebellar ataxia);ko05016(Huntington disease);ko05014(Amyotrophic lateral sclerosis);ko05012(Parkinson disease);ko05010(Alzheimer disease);ko03050(Proteasome)
LOC110500411	74.7991	21.8695	127.729	5.8405	2.54609	5.15665e-06	0.000295635	Up Regulation	NC_048585.1	40630969	40636021	-	2310	LOC110500411	GO:0004672;GO:0005524;GO:0005576;GO:0006468;GO:0006869;GO:0008289;GO:0042157	-	apolipoprotein L6 [Oncorhynchus mykiss]	110500411	GO:0006468//protein phosphorylation;GO:0006869//lipid transport;GO:0042157//lipoprotein metabolic process;	GO:0005576//extracellular region;	GO:0004672//protein kinase activity;GO:0005524//ATP binding;GO:0008289//lipid binding;	-
LOC110509310	3221.85	5265.96	1177.75	0.223653	-2.16067	5.33035e-06	0.000305135	Down Regulation	NC_048593.1	8761103	8889487	-	10024	LOC110509310	-	K19721	collagen alpha-1(XI) chain isoform X1 [Oncorhynchus mykiss]	110509310	-	-	-	ko04974(Protein digestion and absorption)
LOC110491675	279.226	6.57152	551.881	83.9808	6.39199	5.34154e-06	0.000305317	Up Regulation	NW_023493783.1	98519	105110	+	1163	LOC110491675	-	-	uncharacterized protein LOC110491675 [Oncorhynchus mykiss]	110491675	-	-	-	-
srgap3	1140.15	1834.35	445.943	0.243107	-2.04034	5.3832e-06	0.000307237	Down Regulation	NC_048581.1	60265479	60383411	+	7797	srgap3	GO:0005515;GO:0007165	K07526	SLIT-ROBO Rho GTPase-activating protein 3 isoform X1 [Oncorhynchus mykiss]	110494262	GO:0007165//signal transduction;	-	GO:0005515//protein binding;	ko04360(Axon guidance)
LOC110505721	69.0991	119.65	18.5485	0.155024	-2.68944	5.43806e-06	0.000309643	Down Regulation	NC_048589.1	26988390	27099710	+	7021	LOC110505721	GO:0005515;GO:0016055;GO:0030705	-	protein Daple isoform X1 [Oncorhynchus mykiss]	110505721	GO:0016055//Wnt signaling pathway;GO:0030705//cytoskeleton-dependent intracellular transport;	-	GO:0005515//protein binding;	-
LOC110513404	230.163	377.299	83.028	0.220059	-2.18404	5.4416e-06	0.000309643	Down Regulation	NC_048576.1	11621333	11665670	-	3117	LOC110513404	-	K15713	E3 ubiquitin-protein ligase UHRF1 [Oncorhynchus mykiss]	110513404	-	-	-	-
LOC110524992	118.547	200.115	36.978	0.184784	-2.43609	5.48987e-06	0.000311924	Down Regulation	NC_048565.1	4261517	4415138	-	6369	LOC110524992	-	-	sushi, nidogen and EGF-like domain-containing protein 1 isoform X1 [Oncorhynchus mykiss]	110524992	-	-	-	-
LOC118944460	98.4844	17.3263	179.643	10.3682	3.3741	5.51584e-06	0.000312934	Up Regulation	NC_048590.1	45476872	45479193	-	1774	LOC118944460	-	-	uncharacterized protein LOC118944460 [Oncorhynchus mykiss]	118944460	-	-	-	-
LOC110532007	197.54	67.5922	327.489	4.84506	2.27652	5.62413e-06	0.000318603	Up Regulation	NC_048573.1	37923872	37948962	+	4181	LOC110532007	GO:0005509;GO:0005886;GO:0007155;GO:0007156;GO:0016020;GO:0098609	-	cadherin-13 [Oncorhynchus mykiss]	110532007	GO:0007155//cell adhesion;GO:0007156//homophilic cell adhesion via plasma membrane adhesion molecules;GO:0098609//cell-cell adhesion;	GO:0005886//plasma membrane;GO:0016020//membrane;	GO:0005509//calcium ion binding;	-
LOC110526798	248.734	91.1461	406.323	4.45793	2.15637	5.71704e-06	0.000323386	Up Regulation	NC_048570.1	90675515	90698529	+	4312	LOC110526798	-	K01883	cysteine--tRNA ligase, cytoplasmic isoform X1 [Oncorhynchus mykiss]	110526798	-	-	-	ko00970(Aminoacyl-tRNA biosynthesis)
LOC110538164	1230.31	470.313	1990.31	4.23189	2.0813	5.75461e-06	0.000324699	Up Regulation	NC_048576.1	69651548	69654168	-	2279	LOC110538164	-	K19879	telethonin [Oncorhynchus mykiss]	110538164	-	-	-	-
LOC110503387	69.5397	119.984	19.0955	0.15915	-2.65154	5.75728e-06	0.000324699	Down Regulation	NC_048588.1	29311985	29659405	+	15523	LOC110503387	-	K16506	protocadherin Fat 3 isoform X1 [Oncorhynchus mykiss]	110503387	-	-	-	-
ephx5	39.2013	69.7935	8.60915	0.123352	-3.01915	5.81464e-06	0.000327449	Down Regulation	NC_048584.1	40454794	40467136	+	2775	ephx5	GO:0003824;GO:0033961	K01253	epoxide hydrolase 1 isoform X1 [Oncorhynchus mykiss]	110499486	-	-	GO:0003824//catalytic activity;GO:0033961//cis-stilbene-oxide hydrolase activity;	ko05208(Chemical carcinogenesis - reactive oxygen species);ko05207(Chemical carcinogenesis - receptor activation);ko05204(Chemical carcinogenesis - DNA adducts);ko04976(Bile secretion);ko00980(Metabolism of xenobiotics by cytochrome P450)
LOC110493277	172.882	62.7019	283.063	4.51443	2.17454	6.02264e-06	0.000338663	Up Regulation	NC_048581.1	83704163	83809312	+	6230	LOC110493277	-	-	rho guanine nucleotide exchange factor 3 isoform X1 [Oncorhynchus mykiss]	110493277	-	-	-	-
LOC110489162	396.158	153.011	639.305	4.17817	2.06287	6.08874e-06	0.000341875	Up Regulation	NC_048578.1	32867395	32876905	+	2273	LOC110489162	-	-	regulator of cell cycle RGCC [Oncorhynchus mykiss]	110489162	-	-	-	-
LOC110509389	17.7908	0.575993	35.0057	60.7745	5.92539	6.26773e-06	0.000351408	Up Regulation	NC_048593.1	39367292	39370172	-	677	LOC110509389	-	-	NEDD4-binding protein 2-like 1 [Oncorhynchus mykiss]	110509389	-	-	-	-
LOC110497206	772.595	147.08	1398.11	9.50579	3.24881	6.29005e-06	0.000352127	Up Regulation	NC_048574.1	77951359	77961077	-	4052	LOC110497206	-	-	protein unc-93 homolog B1 isoform X1 [Oncorhynchus mykiss]	110497206	-	-	-	-
map2k6	96.8835	163.088	30.679	0.188113	-2.41033	6.29903e-06	0.000352127	Down Regulation	NC_048587.1	42854075	42910334	+	2645	map2k6	GO:0004672;GO:0005524;GO:0006468	K04433	dual specificity mitogen-activated protein kinase kinase 6 isoform X1 [Oncorhynchus mykiss]	110502795	GO:0006468//protein phosphorylation;	-	GO:0004672//protein kinase activity;GO:0005524//ATP binding;	ko05418(Fluid shear stress and atherosclerosis);ko05417(Lipid and atherosclerosis);ko05235(PD-L1 expression and PD-1 checkpoint pathway in cancer);ko05170(Human immunodeficiency virus 1 infection);ko05169(Epstein-Barr virus infection);ko05167(Kaposi sarcoma-associated herpesvirus infection);ko05163(Human cytomegalovirus infection);ko05161(Hepatitis B);ko05145(Toxoplasmosis);ko05135(Yersinia infec…
LOC110502468	32.2454	6.21198	58.2788	9.38168	3.22985	6.36298e-06	0.000355181	Up Regulation	NC_048570.1	52555005	52558912	+	3391	LOC110502468	-	-	uncharacterized protein LOC110502468 [Oncorhynchus mykiss]	110502468	-	-	-	-
LOC110498087	50.6996	88.8332	12.5659	0.141455	-2.82158	6.50566e-06	0.000362614	Down Regulation	NC_048583.1	50659972	50680974	+	6538	LOC110498087	-	-	BTB/POZ domain-containing protein KCTD3 isoform X1 [Oncorhynchus mykiss]	110498087	-	-	-	-
LOC110489618	350.54	133.607	567.474	4.24734	2.08656	6.53346e-06	0.000363633	Up Regulation	NC_048579.1	13699277	13709450	+	2508	LOC110489618	-	K04721	tumor necrosis factor ligand superfamily member 10 [Oncorhynchus mykiss]	110489618	-	-	-	ko05417(Lipid and atherosclerosis);ko05164(Influenza A);ko05132(Salmonella infection);ko05130(Pathogenic Escherichia coli infection);ko04650(Natural killer cell mediated cytotoxicity);ko04217(Necroptosis);ko04210(Apoptosis);ko04068(FoxO signaling pathway);ko04061(Viral protein interaction with cytokine and cytokine receptor);ko04060(Cytokine-cytokine receptor interaction)
LOC110535101	57.184	99.26	15.108	0.152206	-2.7159	6.54917e-06	0.000363975	Down Regulation	NC_048575.1	68687221	68847333	+	6406	LOC110535101	-	K06225	protein patched homolog 1 isoform X1 [Oncorhynchus mykiss]	110535101	-	-	-	ko05217(Basal cell carcinoma);ko05205(Proteoglycans in cancer);ko05200(Pathways in cancer);ko04360(Axon guidance);ko04341(Hedgehog signaling pathway - fly);ko04340(Hedgehog signaling pathway);ko04024(cAMP signaling pathway)
LOC110489878	304.26	115.185	493.335	4.28299	2.09862	6.56854e-06	0.000364393	Up Regulation	NC_048579.1	25770924	25774941	-	2155	LOC110489878	-	-	E3 ubiquitin/ISG15 ligase TRIM25 isoform X1 [Oncorhynchus mykiss]	110489878	-	-	-	-
col1a1a	31353.2	50045.2	12661.1	0.252994	-1.98283	6.58497e-06	0.000364393	Down Regulation	NC_048577.1	33421300	33442778	-	5791	col1a1a	-	K06236	collagen, type I, alpha 1a [Oncorhynchus mykiss]	110486153	-	-	-	ko05415(Diabetic cardiomyopathy);ko05205(Proteoglycans in cancer);ko05165(Human papillomavirus infection);ko05146(Amoebiasis);ko04974(Protein digestion and absorption);ko04933(AGE-RAGE signaling pathway in diabetic complications);ko04926(Relaxin signaling pathway);ko04611(Platelet activation);ko04512(ECM-receptor interaction);ko04510(Focal adhesion);ko04151(PI3K-Akt signaling pathway)
sugt1	1618.92	649.085	2588.76	3.98833	1.99579	6.58536e-06	0.000364393	Up Regulation	NC_048592.1	9231686	9255165	+	2247	sugt1	-	K12795	protein SGT1 homolog isoform X1 [Oncorhynchus mykiss]	110508461	-	-	-	ko04626(Plant-pathogen interaction);ko04621(NOD-like receptor signaling pathway)
LOC110527710	317.57	120.034	515.106	4.29133	2.10142	6.59619e-06	0.000364463	Up Regulation	NC_048571.1	38170183	38199500	-	4890	LOC110527710	-	K09536	dnaJ homolog subfamily C member 16 isoform X1 [Oncorhynchus mykiss]	110527710	-	-	-	-
plce1	31.9503	5.50494	58.3956	10.6079	3.40706	6.73806e-06	0.000371764	Up Regulation	NC_048584.1	13056633	13137389	-	9445	plce1	-	K05860	1-phosphatidylinositol 4,5-bisphosphate phosphodiesterase epsilon-1 isoform X1 [Oncorhynchus mykiss]	110499006	-	-	-	ko05205(Proteoglycans in cancer);ko05131(Shigellosis);ko04933(AGE-RAGE signaling pathway in diabetic complications);ko04919(Thyroid hormone signaling pathway);ko04070(Phosphatidylinositol signaling system);ko04024(cAMP signaling pathway);ko04020(Calcium signaling pathway);ko04015(Rap1 signaling pathway);ko04014(Ras signaling pathway);ko00562(Inositol phosphate metabolism)
gkup	360.105	581.569	138.64	0.23839	-2.0686	6.80733e-06	0.000375043	Down Regulation	NC_048588.1	12093440	12104292	+	2602	gkup	-	K16190	glucuronokinase with putative uridyl pyrophosphorylase isoform X1 [Oncorhynchus mykiss]	110503760	-	-	-	ko00520(Amino sugar and nucleotide sugar metabolism);ko00053(Ascorbate and aldarate metabolism);ko00040(Pentose and glucuronate interconversions)
LOC110507672	147.864	264.081	31.6471	0.119838	-3.06084	6.89887e-06	0.000379537	Down Regulation	NC_048591.1	17954662	18145324	-	11855	LOC110507672	-	K16507	protocadherin-16 [Oncorhynchus mykiss]	110507672	-	-	-	ko04392(Hippo signaling pathway - multiple species);ko04391(Hippo signaling pathway - fly)
LOC118937767	343.381	128.585	558.176	4.3409	2.118	7.00882e-06	0.000385031	Up Regulation	NC_048576.1	86447476	86454324	+	5732	LOC118937767	-	-	uncharacterized protein LOC118937767 isoform X1 [Oncorhynchus mykiss]	118937767	-	-	-	-
LOC118940267	52.6222	6.86985	98.3745	14.3197	3.83993	7.12225e-06	0.000390446	Up Regulation	NC_048581.1	11238688	11291562	-	3896	LOC118940267	-	-	MYCBP-associated protein-like isoform X1 [Oncorhynchus mykiss]	118940267	-	-	-	-
LOC110485184	165.011	271.517	58.5043	0.215472	-2.21443	7.12788e-06	0.000390446	Down Regulation	NC_048577.1	44467268	44488114	-	9539	LOC110485184	-	-	protein Wiz isoform X1 [Oncorhynchus mykiss]	110485184	-	-	-	-
LOC110514020	428.181	26.1849	830.177	31.7044	4.98661	7.15743e-06	0.000391502	Up Regulation	NC_048583.1	9917325	9929612	+	3325	LOC110514020	-	K10614	probable E3 ubiquitin-protein ligase HERC3 isoform X1 [Oncorhynchus mykiss]	110514020	-	-	-	ko04120(Ubiquitin mediated proteolysis)
LOC110513298	596.777	74.2499	1119.3	15.0748	3.91407	7.23244e-06	0.000395038	Up Regulation	NC_048576.1	88140082	88176141	+	5941	LOC110513298	-	K15261	protein mono-ADP-ribosyltransferase PARP14 isoform X1 [Oncorhynchus mykiss]	110513298	-	-	-	-
LOC100136305	195.013	320.02	70.0063	0.218756	-2.1926	7.34916e-06	0.000400839	Down Regulation	NC_048577.1	20839941	20859786	-	6528	LOC100136305	GO:0005520;GO:0005576	K23576	insulin-like growth factor-binding protein 4 isoform X1 [Oncorhynchus mykiss]	100136305	-	GO:0005576//extracellular region;	GO:0005520//insulin-like growth factor binding;	-
LOC110506177	27.0015	49.3724	4.63068	0.0937908	-3.41441	7.43945e-06	0.000405184	Down Regulation	NC_048570.1	84478032	84689839	-	6821	LOC110506177	-	K08631	A disintegrin and metalloproteinase with thrombospondin motifs 17-like isoform X1 [Oncorhynchus mykiss]	110506177	-	-	-	-
LOC110532383	139.873	48.9623	230.784	4.7135	2.2368	7.61699e-06	0.000414262	Up Regulation	NC_048573.1	53128438	53154128	+	4861	LOC110532383	GO:0004222;GO:0006508;GO:0008237;GO:0008270;GO:0031012	K08001	matrix metalloproteinase-23 isoform X1 [Oncorhynchus mykiss]	110532383	GO:0006508//proteolysis;	GO:0031012//extracellular matrix;	GO:0004222//metalloendopeptidase activity;GO:0008237//metallopeptidase activity;GO:0008270//zinc ion binding;	-
LOC110507602	167.033	40.1704	293.895	7.31621	2.8711	7.80423e-06	0.000423841	Up Regulation	NC_048565.1	21271127	21303061	+	7920	LOC110507602	-	-	cartilage intermediate layer protein 1 [Oncorhynchus mykiss]	110507602	-	-	-	-
LOC110499822	50.8546	12.9733	88.7359	6.83988	2.77397	7.99559e-06	0.000433616	Up Regulation	NW_023493662.1	47792	59201	-	2371	LOC110499822	-	-	tripartite motif-containing protein 16 [Oncorhynchus mykiss]	110499822	-	-	-	-
LOC110534426	168.526	28.5229	308.529	10.8169	3.43521	8.15716e-06	0.00044175	Up Regulation	NC_048574.1	61092554	61095188	+	2635	LOC110534426	GO:0005515;GO:0008270;GO:0046872	K12015	zinc finger protein RFP [Oncorhynchus mykiss]	110534426	-	-	GO:0005515//protein binding;GO:0008270//zinc ion binding;GO:0046872//metal ion binding;	-
LOC110509860	660.042	1055.13	264.952	0.251107	-1.99362	8.18177e-06	0.000442027	Down Regulation	NC_048593.1	24593970	24615701	-	4294	LOC110509860	-	K05768	gelsolin isoform X1 [Oncorhynchus mykiss]	110509860	-	-	-	ko05203(Viral carcinogenesis);ko04810(Regulation of actin cytoskeleton);ko04666(Fc gamma R-mediated phagocytosis)
LOC110533139	65.9414	113.89	17.9925	0.157981	-2.66217	8.18548e-06	0.000442027	Down Regulation	NC_048574.1	49660880	49720570	+	6947	LOC110533139	-	K08618	A disintegrin and metalloproteinase with thrombospondin motifs 2 [Oncorhynchus mykiss]	110533139	-	-	-	-
LOC110534066	267.966	104.688	431.243	4.1193	2.0424	8.21183e-06	0.000442823	Up Regulation	NC_048574.1	46151680	46162320	+	2266	LOC110534066	GO:0000166;GO:0004672;GO:0005524;GO:0005739;GO:0005759;GO:0006468;GO:0016301;GO:0016310;GO:0016740	K00898	pyruvate dehydrogenase (acetyl-transferring) kinase isozyme 3, mitochondrial isoform X1 [Oncorhynchus mykiss]	110534066	GO:0006468//protein phosphorylation;GO:0016310//phosphorylation;	GO:0005739//mitochondrion;GO:0005759//mitochondrial matrix;	GO:0000166//nucleotide binding;GO:0004672//protein kinase activity;GO:0005524//ATP binding;GO:0016301//kinase activity;GO:0016740//transferase activity;	ko05415(Diabetic cardiomyopathy)
LOC110498648	47.8842	93.2624	2.50597	0.0268701	-5.21786	8.25414e-06	0.000444476	Down Regulation	NC_048583.1	10917429	10964718	-	3973	LOC110498648	-	K06231	hedgehog-interacting protein [Oncorhynchus mykiss]	110498648	-	-	-	ko05217(Basal cell carcinoma);ko05200(Pathways in cancer);ko04340(Hedgehog signaling pathway);ko04024(cAMP signaling pathway)
tmem79a	109.248	36.8691	181.628	4.92629	2.3005	8.39671e-06	0.000451515	Up Regulation	NC_050572.1	30817937	30822555	+	2804	tmem79a	-	-	transmembrane protein 79 [Oncorhynchus mykiss]	110488260	-	-	-	-
rbms3	29.4783	5.50311	53.4536	9.71335	3.27997	8.43859e-06	0.000453128	Up Regulation	NC_048566.1	1023461	1231535	+	1855	rbms3	-	-	RNA-binding motif, single-stranded-interacting protein 3 [Oncorhynchus mykiss]	110505038	-	-	-	-
LOC110527395	1029.62	418.783	1640.46	3.9172	1.96982	8.47739e-06	0.000454572	Up Regulation	NC_048571.1	16763437	16792946	-	5512	LOC110527395	GO:0004843;GO:0006511;GO:0016579	K11869	ubiquitin carboxyl-terminal hydrolase 40 [Oncorhynchus mykiss]	110527395	GO:0006511//ubiquitin-dependent protein catabolic process;GO:0016579//protein deubiquitination;	-	GO:0004843//thiol-dependent deubiquitinase;	-
LOC118936340	194.833	71.9207	317.746	4.418	2.14339	8.54176e-06	0.00045738	Up Regulation	NC_048579.1	78677394	78695781	-	3039	LOC118936340	-	-	uncharacterized protein LOC118936340 isoform X1 [Oncorhynchus mykiss]	118936340	-	-	-	-
LOC110495865	72.2501	18.9572	125.543	6.62244	2.72736	8.62661e-06	0.000461276	Up Regulation	NC_048582.1	23911979	23918645	+	2130	LOC110495865	-	K07610	desmin-like [Oncorhynchus mykiss]	110495865	-	-	-	ko05414(Dilated cardiomyopathy);ko05412(Arrhythmogenic right ventricular cardiomyopathy);ko05410(Hypertrophic cardiomyopathy)
LOC110485444	28.2431	5.01565	51.4705	10.262	3.35924	8.77452e-06	0.000468528	Up Regulation	NC_048581.1	11542451	11545690	+	1558	LOC110485444	-	-	GTPase IMAP family member 7 [Oncorhynchus mykiss]	110485444	-	-	-	-
LOC110489743	33.9961	3.22265	64.7696	20.0983	4.329	8.79064e-06	0.000468731	Up Regulation	NC_048579.1	19559053	19569524	+	3305	LOC110489743	-	-	transmembrane protein 200C [Oncorhynchus mykiss]	110489743	-	-	-	-
LOC110500034	361.219	138.968	583.47	4.1986	2.06991	8.955e-06	0.000476829	Up Regulation	NC_048585.1	22894758	22914536	+	4725	LOC110500034	-	K15259	mucin-2 isoform X1 [Oncorhynchus mykiss]	110500034	-	-	-	-
LOC118936307	43.8667	1.47299	86.2605	58.5615	5.87188	9.04911e-06	0.000481168	Up Regulation	NC_048581.1	11531869	11535332	+	1859	LOC118936307	-	-	GTPase IMAP family member 7-like [Oncorhynchus mykiss]	118936307	-	-	-	-
LOC110521457	51.7178	90.6878	12.7477	0.140567	-2.83067	9.13234e-06	0.000484917	Down Regulation	NC_050570.1	17949355	17975506	+	5445	LOC110521457	-	K17447	SHC-transforming protein 2-like isoform X1 [Oncorhynchus mykiss]	110521457	-	-	-	ko05226(Gastric cancer);ko05225(Hepatocellular carcinoma);ko05224(Breast cancer);ko05220(Chronic myeloid leukemia);ko05214(Glioma);ko05100(Bacterial invasion of epithelial cells);ko05034(Alcoholism);ko04935(Growth hormone synthesis, secretion and action);ko04926(Relaxin signaling pathway);ko04917(Prolactin signaling pathway);ko04915(Estrogen signaling pathway);ko04910(Insulin signaling pathway);k…
LOC110536988	187.033	58.828	315.238	5.35864	2.42187	9.19674e-06	0.000487658	Up Regulation	NC_048576.1	13335801	13354661	-	2035	LOC110536988	-	K07604	keratin, type I cytoskeletal 18 [Oncorhynchus mykiss]	110536988	-	-	-	ko05150(Staphylococcus aureus infection);ko04915(Estrogen signaling pathway)
im:7151449	157.802	262.355	53.2495	0.202967	-2.30068	9.31173e-06	0.000493069	Down Regulation	NC_048581.1	68671798	68686065	-	1494	im:7151449	GO:0016020;GO:0016021	K04006	complement decay-accelerating factor isoform X1 [Oncorhynchus mykiss]	110494463	-	GO:0016020//membrane;GO:0016021//integral component of membrane;	-	ko05416(Viral myocarditis);ko04640(Hematopoietic cell lineage);ko04610(Complement and coagulation cascades)
LOC110519916	4261.08	1770.01	6752.15	3.81475	1.93159	9.56078e-06	0.000505555	Up Regulation	NC_048567.1	15249894	15271273	+	1955	LOC110519916	-	-	annexin A11 isoform X1 [Oncorhynchus mykiss]	110519916	-	-	-	-
LOC110536583	89.7706	28.6985	150.843	5.25611	2.394	9.75274e-06	0.000514831	Up Regulation	NC_048575.1	20201200	20203760	+	2252	LOC110536583	-	K12015	zinc finger protein RFP-like [Oncorhynchus mykiss]	110536583	-	-	-	-
LOC110508862	541.131	863.571	218.691	0.25324	-1.98142	9.76321e-06	0.000514831	Down Regulation	NC_048592.1	28893815	28901239	-	4270	LOC110508862	GO:0001516;GO:0004601;GO:0004666;GO:0005783;GO:0005789;GO:0006629;GO:0006631;GO:0006633;GO:0006693;GO:0006954;GO:0006979;GO:0008217;GO:0016020;GO:0016491;GO:0019371;GO:0020037;GO:0043231;GO:0044237;GO:0046872;GO:0048856;GO:0051213;GO:0071704;GO:0098869	K11987	prostaglandin G/H synthase 2 [Oncorhynchus mykiss]	110508862	GO:0001516//prostaglandin biosynthetic process;GO:0006629//lipid metabolic process;GO:0006631//fatty acid metabolic process;GO:0006633//fatty acid biosynthetic process;GO:0006693//prostaglandin metabolic process;GO:0006954//inflammatory response;GO:0006979//response to oxidative stress;GO:0008217//regulation of blood pressure;GO:0019371//cyclooxygenase pathway;GO:0044237//cellular metabolic proce…	GO:0005783//endoplasmic reticulum;GO:0005789//endoplasmic reticulum membrane;GO:0016020//membrane;GO:0043231//intracellular membrane-bounded organelle;	GO:0004601//peroxidase activity;GO:0004666//prostaglandin-endoperoxide synthase activity;GO:0016491//oxidoreductase activity;GO:0020037//heme binding;GO:0046872//metal ion binding;GO:0051213//dioxygenase activity;	ko05222(Small cell lung cancer);ko05206(MicroRNAs in cancer);ko05204(Chemical carcinogenesis - DNA adducts);ko05200(Pathways in cancer);ko05167(Kaposi sarcoma-associated herpesvirus infection);ko05165(Human papillomavirus infection);ko05163(Human cytomegalovirus infection);ko05140(Leishmaniasis);ko05022(Pathways of neurodegeneration - multiple diseases);ko05010(Alzheimer disease);ko04923(Regulati…
LOC110510233	428.245	53.686	802.804	14.9537	3.90243	9.85629e-06	0.000519021	Up Regulation	NC_048593.1	37630769	37656552	-	2417	LOC110510233	-	K09523	dnaJ homolog subfamily C member 3 isoform X1 [Oncorhynchus mykiss]	110510233	-	-	-	ko05164(Influenza A);ko04141(Protein processing in endoplasmic reticulum)
LOC110528845	218.4	357.052	79.7469	0.223348	-2.16264	9.91482e-06	0.000521383	Down Regulation	NC_048571.1	12179637	12187373	+	3034	LOC110528845	GO:0005520;GO:0005576	-	insulin-like growth factor-binding protein 5 [Oncorhynchus mykiss]	110528845	-	GO:0005576//extracellular region;	GO:0005520//insulin-like growth factor binding;	-
LOC110524880	196.368	16.6402	376.096	22.6016	4.49836	1.02113e-05	0.000536234	Up Regulation	NC_048569.1	94103599	94115079	-	3721	LOC110524880	-	K06496	E-selectin [Oncorhynchus mykiss]	110524880	-	-	-	ko05417(Lipid and atherosclerosis);ko05171(Coronavirus disease - COVID-19);ko05150(Staphylococcus aureus infection);ko05144(Malaria);ko04613(Neutrophil extracellular trap formation);ko04514(Cell adhesion molecules)
LOC110532774	157.289	57.2536	257.324	4.49446	2.16815	1.02308e-05	0.00053652	Up Regulation	NC_048573.1	69327127	69367941	+	3262	LOC110532774	-	K05152	tumor necrosis factor receptor superfamily member 14 [Oncorhynchus mykiss]	110532774	-	-	-	ko05168(Herpes simplex virus 1 infection);ko04061(Viral protein interaction with cytokine and cytokine receptor);ko04060(Cytokine-cytokine receptor interaction)
prdx1	1823.84	765.669	2882	3.76403	1.91228	1.05067e-05	0.000550233	Up Regulation	NC_048572.1	73974656	73981179	+	1110	prdx1	GO:0004601;GO:0016209;GO:0016491;GO:0051920;GO:0098869	K13279	peroxiredoxin [Oncorhynchus mykiss]	100135912	GO:0098869//cellular oxidant detoxification;	-	GO:0004601//peroxidase activity;GO:0016209//antioxidant activity;GO:0016491//oxidoreductase activity;GO:0051920//peroxiredoxin activity;	ko05146(Amoebiasis);ko04146(Peroxisome)
LOC110488379	1468.83	608.704	2328.97	3.8261	1.93588	1.05519e-05	0.000551839	Up Regulation	NC_050572.1	36238296	36260500	-	2733	LOC110488379	-	K01322	prolyl endopeptidase [Oncorhynchus mykiss]	110488379	-	-	-	ko04614(Renin-angiotensin system)
atp5if1a	300.609	115.785	485.433	4.19255	2.06783	1.08586e-05	0.000567102	Up Regulation	NC_048582.1	32057280	32058819	-	649	atp5if1a	GO:0005739;GO:0006783;GO:0007601;GO:0007634;GO:0030218;GO:0032780;GO:0042030;GO:0150077	-	ATPase inhibitor A, mitochondrial isoform X1 [Oncorhynchus mykiss]	110496025	GO:0006783//heme biosynthetic process;GO:0007601//visual perception;GO:0007634//optokinetic behavior;GO:0030218//erythrocyte differentiation;GO:0032780//negative regulation of ATP-dependent activity;GO:0150077//regulation of neuroinflammatory response;	GO:0005739//mitochondrion;	GO:0042030//ATPase inhibitor activity;	-
LOC110507251	1000.17	411.54	1588.8	3.86062	1.94883	1.10702e-05	0.000577359	Up Regulation	NC_048566.1	5268132	5274197	-	942	LOC110507251	-	K02726	proteasome subunit alpha type-2 [Oncorhynchus mykiss]	110507251	-	-	-	ko05022(Pathways of neurodegeneration - multiple diseases);ko05020(Prion disease);ko05017(Spinocerebellar ataxia);ko05016(Huntington disease);ko05014(Amyotrophic lateral sclerosis);ko05012(Parkinson disease);ko05010(Alzheimer disease);ko03050(Proteasome)
LOC110487246	1207.67	325.839	2089.5	6.41266	2.68092	1.11743e-05	0.000581996	Up Regulation	NC_048577.1	8276453	8318343	+	3866	LOC110487246	-	-	uncharacterized protein LOC110487246 [Oncorhynchus mykiss]	110487246	-	-	-	-
LOC110504289	53.6071	92.8132	14.401	0.155161	-2.68817	1.1275e-05	0.000586441	Down Regulation	NC_050571.1	12143838	12154633	-	1467	LOC110504289	-	-	zinc finger C4H2 domain-containing protein isoform X1 [Oncorhynchus mykiss]	110504289	-	-	-	-
LOC110505829	34.5108	61.501	7.52056	0.122284	-3.0317	1.13141e-05	0.00058767	Down Regulation	NC_048589.1	34970065	35000444	-	7409	LOC110505829	-	K08815	tau-tubulin kinase 2 [Oncorhynchus mykiss]	110505829	-	-	-	-
si:dkey-16j16.4	57.1166	98.309	15.9242	0.161981	-2.6261	1.14257e-05	0.00059266	Down Regulation	NC_048589.1	2807447	2871723	+	3815	si:dkey-16j16.4	-	-	uncharacterized protein si:dkey-16j16.4 [Oncorhynchus mykiss]	110505235	-	-	-	-
igfbp6b	33.9374	63.9901	3.8846	0.0607062	-4.04201	1.1473e-05	0.000594304	Down Regulation	NC_048580.1	41743735	41820580	+	2140	igfbp6b	GO:0005520;GO:0005576;GO:0019838	-	insulin-like growth factor-binding protein 6b [Oncorhynchus mykiss]	110492009	-	GO:0005576//extracellular region;	GO:0005520//insulin-like growth factor binding;GO:0019838//growth factor binding;	-
LOC110510549	90.81	29.4557	152.164	5.16586	2.36901	1.16283e-05	0.000601533	Up Regulation	NC_048567.1	14431940	14442914	+	2238	LOC110510549	-	K06771	myelin-associated glycoprotein [Oncorhynchus mykiss]	110510549	-	-	-	ko04514(Cell adhesion molecules)
LOC110501731	56.3091	15.5491	97.069	6.24273	2.64218	1.1667e-05	0.000602715	Up Regulation	NC_048586.1	30552361	30575546	+	2217	LOC110501731	GO:0003924;GO:0005525	-	guanylate-binding protein 1 [Oncorhynchus mykiss]	110501731	-	-	GO:0003924//GTPase activity;GO:0005525//GTP binding;	-
dtd1	106	36.1465	175.854	4.86503	2.28245	1.18833e-05	0.000613062	Up Regulation	NC_048577.1	16264885	16276105	-	1207	dtd1	-	K07560	D-aminoacyl-tRNA deacylase 1 [Oncorhynchus mykiss]	110485775	-	-	-	-
LOC110513557	557.966	219.911	896.021	4.07448	2.02661	1.1975e-05	0.000616957	Up Regulation	NW_023493662.1	1658895	1664487	+	1846	LOC110513557	-	-	tripartite motif-containing protein 16 [Oncorhynchus mykiss]	110513557	-	-	-	-
si:dkey-264d12.5	68.021	115.384	20.6575	0.179032	-2.48171	1.21868e-05	0.000627018	Down Regulation	NC_048571.1	44002556	44035143	+	3818	si:dkey-264d12.5	-	-	coiled-coil domain-containing protein 30 isoform X1 [Oncorhynchus mykiss]	110527830	-	-	-	-
bach1b	185.412	68.6959	302.129	4.39806	2.13687	1.23205e-05	0.000633044	Up Regulation	NC_048593.1	43450328	43470242	-	3281	bach1b	-	K09042	transcription regulator protein BACH1 [Oncorhynchus mykiss]	110510280	-	-	-	-
LOC110506917	372.97	40.4726	705.467	17.4307	4.12356	1.251e-05	0.000641914	Up Regulation	NC_048570.1	85276217	85278538	-	1774	LOC110506917	-	-	uncharacterized protein LOC110506917 [Oncorhynchus mykiss]	110506917	-	-	-	-
LOC110537003	84.3118	154.664	13.9599	0.0902599	-3.46977	1.298e-05	0.000665136	Down Regulation	NC_048576.1	13745881	13756690	-	3296	LOC110537003	GO:0005515	K04661	follistatin-A [Oncorhynchus mykiss]	110537003	-	-	GO:0005515//protein binding;	ko04350(TGF-beta signaling pathway)
socs1	243.221	27.8047	458.638	16.495	4.04396	1.30088e-05	0.000665718	Up Regulation	NW_023493661.1	1521835	1527604	-	2106	socs1	GO:0005737;GO:0016567;GO:0035556;GO:0040008;GO:0046426;GO:0060336;GO:0060339	K04694	suppressor of cytokine signaling 1 [Oncorhynchus mykiss]	100272210	GO:0016567//protein ubiquitination;GO:0035556//intracellular signal transduction;GO:0040008//regulation of growth;GO:0046426//negative regulation of receptor signaling pathway via JAK-STAT;GO:0060336//negative regulation of interferon-gamma-mediated signaling pathway;GO:0060339//negative regulation of type I interferon-mediated signaling pathway;	GO:0005737//cytoplasm;	-	ko05206(MicroRNAs in cancer);ko05145(Toxoplasmosis);ko04935(Growth hormone synthesis, secretion and action);ko04930(Type II diabetes mellitus);ko04917(Prolactin signaling pathway);ko04910(Insulin signaling pathway);ko04630(JAK-STAT signaling pathway);ko04380(Osteoclast differentiation);ko04120(Ubiquitin mediated proteolysis)
LOC110536234	22.9828	42.4472	3.51837	0.0828881	-3.59269	1.30626e-05	0.000666999	Down Regulation	NC_048566.1	16889578	16891184	+	609	LOC110536234	-	K17274	protein S100-A1 [Oncorhynchus mykiss]	110536234	-	-	-	ko05132(Salmonella infection)
LOC110498693	278.905	447.436	110.374	0.246681	-2.01928	1.30688e-05	0.000666999	Down Regulation	NC_048566.1	86938295	86967505	-	3418	LOC110498693	GO:0003700;GO:0005634;GO:0005667;GO:0005737;GO:0006355;GO:0046983	K02296	aryl hydrocarbon receptor nuclear translocator-like protein 1 isoform X1 [Oncorhynchus mykiss]	110498693	GO:0006355//regulation of transcription, DNA-templated;	GO:0005634//nucleus;GO:0005667//transcription regulator complex;GO:0005737//cytoplasm;	GO:0003700//DNA-binding transcription factor activity;GO:0046983//protein dimerization activity;	ko04728(Dopaminergic synapse);ko04711(Circadian rhythm - fly);ko04710(Circadian rhythm)
LOC110534564	23.637	1.55771	45.7162	29.3484	4.87521	1.31434e-05	0.000669908	Up Regulation	NC_048574.1	70738824	70819464	+	5747	LOC110534564	-	K18684	hydroperoxide isomerase ALOXE3 isoform X1 [Oncorhynchus mykiss]	110534564	-	-	-	-
LOC110485232	26.6898	49.3684	4.01121	0.0812506	-3.62148	1.3377e-05	0.000680905	Down Regulation	NC_048577.1	54946361	54975807	-	2829	LOC110485232	-	K09679	heparan sulfate glucosamine 3-O-sulfotransferase 6-like [Oncorhynchus mykiss]	110485232	-	-	-	-
LOC110507849	15.1543	29.3563	0.952271	0.0324384	-4.94615	1.34777e-05	0.00068434	Down Regulation	NC_048591.1	24769575	24853665	-	2769	LOC110507849	-	K06789	CXADR-like membrane protein isoform X1 [Oncorhynchus mykiss]	110507849	-	-	-	-
LOC110487911	27.7469	4.50071	50.993	11.33	3.50208	1.34804e-05	0.00068434	Up Regulation	NC_050572.1	10682548	10691813	-	1805	LOC110487911	-	K22195	transmembrane protein 196 [Oncorhynchus mykiss]	110487911	-	-	-	-
gsr	890.64	372.43	1408.85	3.78286	1.91948	1.35644e-05	0.000687688	Up Regulation	NC_048578.1	23856756	23866445	-	2396	gsr	GO:0004362;GO:0006749;GO:0016491;GO:0045454;GO:0050660;GO:0050661	K00383	glutathione reductase, mitochondrial isoform X1 [Oncorhynchus mykiss]	110489011	GO:0006749//glutathione metabolic process;GO:0045454//cell redox homeostasis;	-	GO:0004362//glutathione-disulfide reductase (NADPH) activity;GO:0016491//oxidoreductase activity;GO:0050660//flavin adenine dinucleotide binding;GO:0050661//NADP binding;	ko05415(Diabetic cardiomyopathy);ko04918(Thyroid hormone synthesis);ko00480(Glutathione metabolism)
LOC110525805	30.0342	54.337	5.73131	0.105477	-3.245	1.36083e-05	0.000688434	Down Regulation	NC_048570.1	33279198	33280948	+	1751	LOC110525805	GO:0005198;GO:0005886;GO:0005923;GO:0016020;GO:0016021;GO:0030054	K06087	claudin-4 [Oncorhynchus mykiss]	110525805	-	GO:0005886//plasma membrane;GO:0005923//bicellular tight junction;GO:0016020//membrane;GO:0016021//integral component of membrane;GO:0030054//cell junction;	GO:0005198//structural molecule activity;	ko05160(Hepatitis C);ko05130(Pathogenic Escherichia coli infection);ko04670(Leukocyte transendothelial migration);ko04530(Tight junction);ko04514(Cell adhesion molecules)
LOC110506659	933.297	33.9937	1832.6	53.9101	5.75248	1.36152e-05	0.000688434	Up Regulation	NC_048590.1	32677675	32678990	+	753	LOC110506659	GO:0005576;GO:0006953;GO:0034364	K17310	serum amyloid A-5 protein [Oncorhynchus mykiss]	110506659	GO:0006953//acute-phase response;	GO:0005576//extracellular region;GO:0034364//high-density lipoprotein particle;	-	-
LOC110525582	882.013	1407.53	356.498	0.25328	-1.9812	1.36847e-05	0.000691032	Down Regulation	NC_048565.1	58169490	58282805	-	3895	LOC110525582	GO:0004672;GO:0004713;GO:0005007;GO:0005524;GO:0006468;GO:0008284;GO:0008543;GO:0016021	K05093	fibroblast growth factor receptor 2 isoform X1 [Oncorhynchus mykiss]	110525582	GO:0006468//protein phosphorylation;GO:0008284//positive regulation of cell population proliferation;GO:0008543//fibroblast growth factor receptor signaling pathway;	GO:0016021//integral component of membrane;	GO:0004672//protein kinase activity;GO:0004713//protein tyrosine kinase activity;GO:0005007//fibroblast growth factor-activated receptor activity;GO:0005524//ATP binding;	ko05230(Central carbon metabolism in cancer);ko05226(Gastric cancer);ko05215(Prostate cancer);ko05200(Pathways in cancer);ko04810(Regulation of actin cytoskeleton);ko04550(Signaling pathways regulating pluripotency of stem cells);ko04151(PI3K-Akt signaling pathway);ko04144(Endocytosis);ko04020(Calcium signaling pathway);ko04015(Rap1 signaling pathway);ko04014(Ras signaling pathway);ko04010(MAPK s…
atp8b4	409.37	652.312	166.428	0.255135	-1.97067	1.38108e-05	0.000696475	Down Regulation	NC_048566.1	99089674	99152115	+	5397	atp8b4	-	K14802	probable phospholipid-transporting ATPase IM isoform X1 [Oncorhynchus mykiss]	110500767	-	-	-	-
LOC110511055	360.763	144.166	577.361	4.00483	2.00174	1.39732e-05	0.000703738	Up Regulation	NC_048593.1	13347966	13366093	-	4776	LOC110511055	GO:0015031;GO:0016021	K19995	secretory carrier-associated membrane protein 1 [Oncorhynchus mykiss]	110511055	GO:0015031//protein transport;	GO:0016021//integral component of membrane;	-	-
LOC118947086	447.038	165.362	728.714	4.40677	2.13972	1.40634e-05	0.000707342	Up Regulation	NW_023493662.1	1053329	1054233	+	674	LOC118947086	-	K12006	stonustoxin subunit beta-like, partial [Oncorhynchus mykiss]	118947086	-	-	-	-
col28a2a	122.773	201.67	43.8758	0.217562	-2.2005	1.42731e-05	0.000716947	Down Regulation	NC_048586.1	15446052	15480514	-	5427	col28a2a	-	-	collagen, type XXVIII, alpha 2a isoform X1 [Oncorhynchus mykiss]	110502052	-	-	-	-
LOC110518373	15.4574	1.19434	29.7204	24.8843	4.63716	1.47433e-05	0.00073801	Up Regulation	NC_048573.1	4465470	4467687	-	1993	LOC110518373	-	K15049	endonuclease domain-containing 1 protein-like [Oncorhynchus mykiss]	110518373	-	-	-	-
lgals8a	1538.41	648.778	2428.04	3.74248	1.904	1.47488e-05	0.00073801	Up Regulation	NC_048568.1	10803947	10813577	+	2572	lgals8a	GO:0030246	K06832	galectin-8 isoform X1 [Oncorhynchus mykiss]	110522066	-	-	GO:0030246//carbohydrate binding;	-
p3h3	542.251	905.661	178.841	0.19747	-2.34029	1.47505e-05	0.00073801	Down Regulation	NC_048567.1	30713906	30725406	-	3368	p3h3	GO:0005506;GO:0005515;GO:0016491;GO:0016705;GO:0019511;GO:0019797;GO:0031418;GO:0032963;GO:0046872;GO:0051213	-	prolyl 3-hydroxylase 3 [Oncorhynchus mykiss]	110518017	GO:0019511//peptidyl-proline hydroxylation;GO:0032963//collagen metabolic process;	-	GO:0005506//iron ion binding;GO:0005515//protein binding;GO:0016491//oxidoreductase activity;GO:0016705//oxidoreductase activity, acting on paired donors, with incorporation or reduction of molecular oxygen;GO:0019797//procollagen-proline 3-dioxygenase activity;GO:0031418//L-ascorbic acid binding;GO:0046872//metal ion binding;GO:0051213//dioxygenase activity;	-
LOC110500357	29.8095	53.8122	5.80682	0.107909	-3.21211	1.47843e-05	0.000738729	Down Regulation	NC_048566.1	95007278	95013804	+	1802	LOC110500357	-	-	cilia- and flagella-associated protein 100 [Oncorhynchus mykiss]	110500357	-	-	-	-
LOC110521356	1860.7	377.833	3343.56	8.84931	3.14557	1.49031e-05	0.000743691	Up Regulation	NC_050570.1	13313052	13319792	+	1077	LOC110521356	-	K12043	troponin I, fast skeletal muscle [Oncorhynchus mykiss]	110521356	-	-	-	-
oard1	117.563	41.9261	193.2	4.6081	2.20417	1.49396e-05	0.000744541	Up Regulation	NC_048580.1	48403279	48405646	+	1390	oard1	-	-	ADP-ribose glycohydrolase OARD1 isoform X1 [Oncorhynchus mykiss]	110492172	-	-	-	-
LOC110518882	167.691	271.049	64.3337	0.237351	-2.0749	1.50127e-05	0.000746784	Down Regulation	NC_048567.1	33277982	33284779	-	6172	LOC110518882	-	-	terminal nucleotidyltransferase 5A [Oncorhynchus mykiss]	110518882	-	-	-	-
LOC110492308	1982.03	158.802	3805.25	23.9622	4.58269	1.50238e-05	0.000746784	Up Regulation	NC_048566.1	57556805	57560839	+	2372	LOC110492308	GO:0005515;GO:0005765;GO:0008270;GO:0046872	-	tripartite motif-containing protein 16 [Oncorhynchus mykiss]	110492308	-	GO:0005765//lysosomal membrane;	GO:0005515//protein binding;GO:0008270//zinc ion binding;GO:0046872//metal ion binding;	-
LOC110537769	105.767	175.897	35.6369	0.202601	-2.30329	1.5066e-05	0.000747906	Down Regulation	NC_048576.1	53138615	53231384	-	4556	LOC110537769	GO:0003677;GO:0003700;GO:0004883;GO:0005496;GO:0005634;GO:0006355;GO:0008270;GO:0042921;GO:0043402;GO:0043565	K05771	glucocorticoid receptor-like isoform X1 [Oncorhynchus mykiss]	110537769	GO:0006355//regulation of transcription, DNA-templated;GO:0042921//glucocorticoid receptor signaling pathway;GO:0043402//glucocorticoid mediated signaling pathway;	GO:0005634//nucleus;	GO:0003677//DNA binding;GO:0003700//DNA-binding transcription factor activity;GO:0004883//glucocorticoid receptor activity;GO:0005496//steroid binding;GO:0008270//zinc ion binding;GO:0043565//sequence-specific DNA binding;	ko04080(Neuroactive ligand-receptor interaction)
LOC118938213	353.729	561.251	146.207	0.260502	-1.94064	1.51371e-05	0.000750456	Down Regulation	NC_048577.1	13407601	13418177	+	4025	LOC118938213	-	-	probable WRKY transcription factor protein 1 [Oncorhynchus mykiss]	118938213	-	-	-	-
prl	17.7998	2.02731	33.5723	16.56	4.04963	1.53337e-05	0.000759219	Up Regulation	NC_048576.1	62948706	62952733	+	1119	prl	GO:0002637;GO:0005148;GO:0005179;GO:0005576;GO:0005615;GO:0007165;GO:0010536;GO:0010628;GO:0010629;GO:0016176;GO:0032930;GO:0042531;GO:0043434;GO:0046427;GO:0048522;GO:0050766;GO:0051091;GO:0060267;GO:0070665;GO:1903428	K05439	prolactin precursor [Oncorhynchus mykiss]	100136792	GO:0002637//regulation of immunoglobulin production;GO:0007165//signal transduction;GO:0010536//positive regulation of activation of Janus kinase activity;GO:0010628//positive regulation of gene expression;GO:0010629//negative regulation of gene expression;GO:0032930//positive regulation of superoxide anion generation;GO:0042531//positive regulation of tyrosine phosphorylation of STAT protein;GO:…	GO:0005576//extracellular region;GO:0005615//extracellular space;	GO:0005148//prolactin receptor binding;GO:0005179//hormone activity;GO:0016176//superoxide-generating NADPH oxidase activator activity;	ko04917(Prolactin signaling pathway);ko04630(JAK-STAT signaling pathway);ko04151(PI3K-Akt signaling pathway);ko04080(Neuroactive ligand-receptor interaction);ko04060(Cytokine-cytokine receptor interaction)
LOC110503591	67.1779	20.6515	113.704	5.50587	2.46097	1.55338e-05	0.00076813	Up Regulation	NC_048588.1	6457810	6460870	+	1260	LOC110503591	-	K05901	flavin reductase (NADPH) [Oncorhynchus mykiss]	110503591	-	-	-	ko00860(Porphyrin metabolism);ko00740(Riboflavin metabolism)
LOC110497432	191.783	309.728	73.8377	0.238395	-2.06857	1.57985e-05	0.000779304	Down Regulation	NC_048583.1	17420813	17436211	-	3648	LOC110497432	-	-	cleavage and polyadenylation specificity factor subunit 6 isoform X1 [Oncorhynchus mykiss]	110497432	-	-	-	-
LOC110508648	5250.21	8296.61	2203.81	0.265627	-1.91252	1.58007e-05	0.000779304	Down Regulation	NC_048592.1	17286956	17401029	-	16298	LOC110508648	-	K06240	laminin subunit alpha-3 isoform X1 [Oncorhynchus mykiss]	110508648	-	-	-	ko05222(Small cell lung cancer);ko05200(Pathways in cancer);ko05165(Human papillomavirus infection);ko05146(Amoebiasis);ko05145(Toxoplasmosis);ko04512(ECM-receptor interaction);ko04510(Focal adhesion);ko04151(PI3K-Akt signaling pathway)
mgat1a	510.44	208.659	812.221	3.89258	1.96073	1.58936e-05	0.000782873	Up Regulation	NC_048567.1	26533644	26536641	-	2510	mgat1a	GO:0006486;GO:0008375	K00726	alpha-1,3-mannosyl-glycoprotein 2-beta-N-acetylglucosaminyltransferase [Oncorhynchus mykiss]	110516080	GO:0006486//protein glycosylation;	-	GO:0008375//acetylglucosaminyltransferase activity;	ko00513(Various types of N-glycan biosynthesis);ko00510(N-Glycan biosynthesis)
LOC110521015	102.385	170.414	34.3555	0.2016	-2.31043	1.61859e-05	0.000796242	Down Regulation	NC_050570.1	44950503	45003269	-	9360	LOC110521015	-	-	LOW QUALITY PROTEIN: proline-rich protein 12 [Oncorhynchus mykiss]	110521015	-	-	-	-
LOC110536277	100.677	166.531	34.8229	0.209108	-2.25768	1.64229e-05	0.000806862	Down Regulation	NC_048575.1	67387736	67421927	-	2323	LOC110536277	GO:0005515;GO:0005576;GO:0016055;GO:0030154	K02166	secreted frizzled-related protein 1 [Oncorhynchus mykiss]	110536277	GO:0016055//Wnt signaling pathway;GO:0030154//cell differentiation;	GO:0005576//extracellular region;	GO:0005515//protein binding;	ko04310(Wnt signaling pathway)
LOC110502144	61.538	106.035	17.0406	0.160707	-2.6375	1.6464e-05	0.000807586	Down Regulation	NC_048586.1	38304468	38383049	-	4173	LOC110502144	-	-	DNA-binding protein SATB2 isoform X1 [Oncorhynchus mykiss]	110502144	-	-	-	-
LOC110497304	436.257	176.944	695.571	3.93103	1.97491	1.648e-05	0.000807586	Up Regulation	NC_048566.1	81049506	81055428	+	1864	LOC110497304	-	-	tripartite motif-containing protein 16 [Oncorhynchus mykiss]	110497304	-	-	-	-
LOC110493245	38.419	67.8057	9.03217	0.133206	-2.90826	1.65694e-05	0.000810924	Down Regulation	NC_048581.1	71048730	71094775	-	9178	LOC110493245	-	K08624	A disintegrin and metalloproteinase with thrombospondin motifs 9 [Oncorhynchus mykiss]	110493245	-	-	-	-
LOC110532009	359.018	146.602	571.434	3.89787	1.96268	1.67379e-05	0.000818116	Up Regulation	NC_048573.1	37977424	37979829	+	1488	LOC110532009	GO:0000502;GO:0005634;GO:0005737;GO:0005839;GO:0006511;GO:0019773;GO:0051603	K02731	proteasome subunit alpha type-7 [Oncorhynchus mykiss]	110532009	GO:0006511//ubiquitin-dependent protein catabolic process;GO:0051603//proteolysis involved in cellular protein catabolic process;	GO:0000502//proteasome complex;GO:0005634//nucleus;GO:0005737//cytoplasm;GO:0005839//proteasome core complex;GO:0019773//proteasome core complex, alpha-subunit complex;	-	ko05022(Pathways of neurodegeneration - multiple diseases);ko05020(Prion disease);ko05017(Spinocerebellar ataxia);ko05016(Huntington disease);ko05014(Amyotrophic lateral sclerosis);ko05012(Parkinson disease);ko05010(Alzheimer disease);ko03050(Proteasome)
LOC110500819	99.1067	166.735	31.4784	0.188793	-2.40512	1.67696e-05	0.000818621	Down Regulation	NC_048585.1	62813988	62854106	-	4122	LOC110500819	-	-	SH3 domain-containing protein 19-like isoform X1 [Oncorhynchus mykiss]	110500819	-	-	-	-
ptch1	262.028	427.371	96.6855	0.226233	-2.14412	1.68018e-05	0.000819139	Down Regulation	NC_048570.1	39155476	39234874	+	6954	ptch1	-	K06225	protein patched homolog 1 isoform X1 [Oncorhynchus mykiss]	110525920	-	-	-	ko05217(Basal cell carcinoma);ko05205(Proteoglycans in cancer);ko05200(Pathways in cancer);ko04360(Axon guidance);ko04341(Hedgehog signaling pathway - fly);ko04340(Hedgehog signaling pathway);ko04024(cAMP signaling pathway)
LOC110526797	155.171	57.8079	252.534	4.3685	2.12714	1.68511e-05	0.000820495	Up Regulation	NC_048590.1	50750153	50772510	+	4308	LOC110526797	-	K01883	cysteine--tRNA ligase, cytoplasmic isoform X1 [Oncorhynchus mykiss]	110526797	-	-	-	ko00970(Aminoacyl-tRNA biosynthesis)
LOC110485440	121.782	5.31399	238.249	44.8344	5.48653	1.69749e-05	0.000825256	Up Regulation	NC_048577.1	5138584	5141623	-	1435	LOC110485440	-	-	GTPase IMAP family member 7 [Oncorhynchus mykiss]	110485440	-	-	-	-
LOC118947090	470.673	194.956	746.391	3.82852	1.93679	1.69922e-05	0.000825256	Up Regulation	NW_023493662.1	21722	33639	+	1843	LOC118947090	-	-	tripartite motif-containing protein 16-like [Oncorhynchus mykiss]	118947090	-	-	-	-
LOC110506130	625.186	228.474	1021.9	4.47271	2.16115	1.70498e-05	0.000827	Up Regulation	NC_048590.1	39771042	39808165	+	5375	LOC110506130	-	-	protein FAM214A [Oncorhynchus mykiss]	110506130	-	-	-	-
LOC110522695	41.6793	10.6202	72.7385	6.84908	2.77591	1.71326e-05	0.000829962	Up Regulation	NC_050570.1	4848156	4869652	+	3212	LOC110522695	-	K16816	patatin-like phospholipase domain-containing protein 2 [Oncorhynchus mykiss]	110522695	-	-	-	ko04923(Regulation of lipolysis in adipocytes);ko04714(Thermogenesis);ko00561(Glycerolipid metabolism)
LOC118938772	58.9843	9.25458	108.714	11.7471	3.55423	1.72602e-05	0.000835084	Up Regulation	NC_048566.1	26576953	26579337	-	725	LOC118938772	-	K00682	gamma-glutamylcyclotransferase-like [Oncorhynchus mykiss]	118938772	-	-	-	ko00480(Glutathione metabolism)
LOC110509608	976.979	414.707	1539.25	3.71166	1.89206	1.7423e-05	0.000841892	Up Regulation	NC_048567.1	11966198	11977986	-	1559	LOC110509608	GO:0000166;GO:0003924;GO:0003925;GO:0005525;GO:0005737;GO:0005886;GO:0007163;GO:0007264;GO:0009653;GO:0016020;GO:0030496;GO:0043227;GO:0051130;GO:0071944	K04393	cell division control protein 42 homolog [Oncorhynchus mykiss]	110509608	GO:0007163//establishment or maintenance of cell polarity;GO:0007264//small GTPase mediated signal transduction;GO:0009653//anatomical structure morphogenesis;GO:0051130//positive regulation of cellular component organization;	GO:0005737//cytoplasm;GO:0005886//plasma membrane;GO:0016020//membrane;GO:0030496//midbody;GO:0043227//membrane-bounded organelle;GO:0071944//cell periphery;	GO:0000166//nucleotide binding;GO:0003924//GTPase activity;GO:0003925//G protein activity;GO:0005525//GTP binding;	ko05417(Lipid and atherosclerosis);ko05212(Pancreatic cancer);ko05211(Renal cell carcinoma);ko05205(Proteoglycans in cancer);ko05203(Viral carcinogenesis);ko05200(Pathways in cancer);ko05165(Human papillomavirus infection);ko05135(Yersinia infection);ko05132(Salmonella infection);ko05131(Shigellosis);ko05130(Pathogenic Escherichia coli infection);ko05120(Epithelial cell signaling in Helicobacter …
LOC110528948	57.9605	100.29	15.6312	0.155861	-2.68167	1.75782e-05	0.000848314	Down Regulation	NC_048571.1	38214031	38260322	-	2368	LOC110528948	-	K04441	mitogen-activated protein kinase 14A isoform X1 [Oncorhynchus mykiss]	110528948	-	-	-	ko05418(Fluid shear stress and atherosclerosis);ko05417(Lipid and atherosclerosis);ko05415(Diabetic cardiomyopathy);ko05235(PD-L1 expression and PD-1 checkpoint pathway in cancer);ko05208(Chemical carcinogenesis - reactive oxygen species);ko05205(Proteoglycans in cancer);ko05171(Coronavirus disease - COVID-19);ko05170(Human immunodeficiency virus 1 infection);ko05169(Epstein-Barr virus infection)…
LOC110489003	68.6585	114.856	22.4611	0.195559	-2.35433	1.78233e-05	0.000859058	Down Regulation	NC_048578.1	23500569	23514898	-	4215	LOC110489003	-	-	SET and MYND domain-containing protein 5 [Oncorhynchus mykiss]	110489003	-	-	-	-
LOC110525166	102.86	35.0308	170.689	4.87255	2.28468	1.8097e-05	0.000871149	Up Regulation	NC_048570.1	4258161	4277505	+	2762	LOC110525166	-	-	uncharacterized protein LOC110525166 isoform X1 [Oncorhynchus mykiss]	110525166	-	-	-	-
LOC110505432	178.965	66.3748	291.556	4.39257	2.13506	1.86488e-05	0.000896575	Up Regulation	NC_048589.1	16187731	16191595	-	3307	LOC110505432	-	-	protein FAM167A [Oncorhynchus mykiss]	110505432	-	-	-	-
LOC110509679	156.915	36.9615	276.868	7.49071	2.9051	1.883e-05	0.000904148	Up Regulation	NC_048593.1	13933407	13936279	-	2574	LOC110509679	-	K10651	nuclear factor 7, ovary [Oncorhynchus mykiss]	110509679	-	-	-	ko05322(Systemic lupus erythematosus)
LOC110537682	56.5713	16.5317	96.611	5.84399	2.54695	1.90015e-05	0.000911219	Up Regulation	NC_048576.1	45677378	45726321	-	3612	LOC110537682	GO:0004843;GO:0006508;GO:0006511;GO:0008233;GO:0008234;GO:0016579;GO:0016787	K11833	ubiquitin carboxyl-terminal hydrolase 2 isoform X1 [Oncorhynchus mykiss]	110537682	GO:0006508//proteolysis;GO:0006511//ubiquitin-dependent protein catabolic process;GO:0016579//protein deubiquitination;	-	GO:0004843//thiol-dependent deubiquitinase;GO:0008233//peptidase activity;GO:0008234//cysteine-type peptidase activity;GO:0016787//hydrolase activity;	-
LOC110485159	235.549	396.645	74.4524	0.187705	-2.41346	1.90251e-05	0.000911219	Down Regulation	NC_048577.1	36237911	36281974	-	6444	LOC110485159	-	K06560	C-type mannose receptor 2 [Oncorhynchus mykiss]	110485159	-	-	-	ko05152(Tuberculosis);ko04145(Phagosome)
LOC110511923	411.859	159.687	664.03	4.15832	2.056	1.92833e-05	0.000921895	Up Regulation	NC_048567.1	17940518	17947436	-	4999	LOC110511923	-	K08727	nucleotide-binding oligomerization domain-containing protein 1 [Oncorhynchus mykiss]	110511923	-	-	-	ko05133(Pertussis);ko05132(Salmonella infection);ko05131(Shigellosis);ko05120(Epithelial cell signaling in Helicobacter pylori infection);ko04621(NOD-like receptor signaling pathway)
LOC110538124	665.021	278.258	1051.78	3.77989	1.91835	1.92963e-05	0.000921895	Up Regulation	NC_048576.1	68309779	68318678	-	1586	LOC110538124	-	K10579	NEDD8-conjugating enzyme Ubc12 [Oncorhynchus mykiss]	110538124	-	-	-	ko04120(Ubiquitin mediated proteolysis)
LOC110507983	230.568	371.925	89.2111	0.239863	-2.05972	1.93723e-05	0.000924367	Down Regulation	NC_048591.1	32270206	32488659	+	16628	LOC110507983	-	K16506	protocadherin Fat 3-like isoform X1 [Oncorhynchus mykiss]	110507983	-	-	-	-
si:dkey-154b15.1	221.082	85.8752	356.29	4.14893	2.05274	1.95603e-05	0.000931656	Up Regulation	NC_050572.1	22046206	22049685	-	2570	si:dkey-154b15.1	-	-	uncharacterized protein si:dkey-154b15.1 isoform X1 [Oncorhynchus mykiss]	110488096	-	-	-	-
LOC110517959	163.571	62.4325	264.709	4.23992	2.08404	1.95858e-05	0.000931656	Up Regulation	NC_048579.1	80242189	80268839	-	2628	LOC110517959	-	K10293	F-box only protein 7 isoform X1 [Oncorhynchus mykiss]	110517959	-	-	-	-
LOC110535305	1811.63	31.3147	3591.95	114.705	6.84178	1.95984e-05	0.000931656	Up Regulation	NC_048566.1	13957030	13960254	-	2925	LOC110535305	GO:0004518	-	protein asteroid homolog 1 [Oncorhynchus mykiss]	110535305	-	-	GO:0004518//nuclease activity;	-
LOC110496389	76.0119	131.283	20.7404	0.157982	-2.66217	1.99979e-05	0.000948882	Down Regulation	NC_048582.1	47200301	47202906	+	2261	LOC110496389	GO:0005515;GO:0016020;GO:0016021	-	trophoblast glycoprotein-like [Oncorhynchus mykiss]	110496389	-	GO:0016020//membrane;GO:0016021//integral component of membrane;	GO:0005515//protein binding;	-
LOC110498363	46.9511	81.4692	12.4329	0.152609	-2.71209	2.00105e-05	0.000948882	Down Regulation	NC_048583.1	44232163	44399357	-	15744	LOC110498363	-	K04963	ryanodine receptor 3 [Oncorhynchus mykiss]	110498363	-	-	-	ko05022(Pathways of neurodegeneration - multiple diseases);ko05020(Prion disease);ko05012(Parkinson disease);ko05010(Alzheimer disease);ko04970(Salivary secretion);ko04921(Oxytocin signaling pathway);ko04713(Circadian entrainment);ko04371(Apelin signaling pathway);ko04020(Calcium signaling pathway)
LOC110497809	57.8876	16.9629	98.8122	5.82519	2.54231	2.0295e-05	0.000960817	Up Regulation	NC_048583.1	39418776	39435091	+	1768	LOC110497809	-	-	protein LBH [Oncorhynchus mykiss]	110497809	-	-	-	-
LOC110525435	663.91	279.548	1048.27	3.74988	1.90684	2.03126e-05	0.000960817	Up Regulation	NC_048570.1	20713704	20726970	-	3018	LOC110525435	-	K15013	long-chain-fatty-acid--CoA ligase ACSBG2 [Oncorhynchus mykiss]	110525435	-	-	-	ko04920(Adipocytokine signaling pathway);ko03320(PPAR signaling pathway);ko00071(Fatty acid degradation);ko00061(Fatty acid biosynthesis)
fabp3	4844.55	2101.02	7588.07	3.61161	1.85264	2.0489e-05	0.000967961	Up Regulation	NC_048582.1	52571332	52575201	-	539	fabp3	GO:0005737;GO:0008289	K08752	fatty acid-binding protein, heart [Oncorhynchus mykiss]	100136763	-	GO:0005737//cytoplasm;	GO:0008289//lipid binding;	ko03320(PPAR signaling pathway)
fabph	754.434	318.637	1190.23	3.73538	1.90125	2.05933e-05	0.000971682	Up Regulation	NC_050572.1	11542200	11543609	-	666	fabph	GO:0008289	K08752	Fatty acid-binding protein, heart [Oncorhynchus mykiss]	100305201	-	-	GO:0008289//lipid binding;	ko03320(PPAR signaling pathway)
LOC110528061	239.905	383.798	96.0115	0.250162	-1.99907	2.08579e-05	0.000982952	Down Regulation	NC_048571.1	58233456	58239552	-	1572	LOC110528061	-	-	microfibrillar-associated protein 2 isoform X1 [Oncorhynchus mykiss]	110528061	-	-	-	-
LOC110488912	269.512	429.615	109.409	0.254668	-1.97331	2.11611e-05	0.000996007	Down Regulation	NC_048578.1	16068080	16114181	-	6051	LOC110488912	GO:0005509	K19951	TBC1 domain family member 9B isoform X1 [Oncorhynchus mykiss]	110488912	-	-	GO:0005509//calcium ion binding;	-
il21r	237.518	98.0073	377.029	3.84695	1.94372	2.1335e-05	0.00100296	Up Regulation	NC_048577.1	39300023	39306398	-	2519	il21r	GO:0002532;GO:0004896;GO:0005515;GO:0016021	K05071	interleukin-21 receptor precursor [Oncorhynchus mykiss]	100136646	GO:0002532//production of molecular mediator involved in inflammatory response;	GO:0016021//integral component of membrane;	GO:0004896//cytokine receptor activity;GO:0005515//protein binding;	ko05321(Inflammatory bowel disease);ko05200(Pathways in cancer);ko04659(Th17 cell differentiation);ko04658(Th1 and Th2 cell differentiation);ko04640(Hematopoietic cell lineage);ko04630(JAK-STAT signaling pathway);ko04151(PI3K-Akt signaling pathway);ko04060(Cytokine-cytokine receptor interaction)
LOC110538361	112.604	188.19	37.0185	0.196709	-2.34587	2.13673e-05	0.00100324	Down Regulation	NC_048576.1	75747773	75772452	-	5574	LOC110538361	-	-	cdc42 effector protein 1 [Oncorhynchus mykiss]	110538361	-	-	-	-
LOC110497363	76.8666	24.4341	129.299	5.29175	2.40374	2.15251e-05	0.0010094	Up Regulation	NC_048583.1	10832619	10864983	-	2731	LOC110497363	-	-	uncharacterized protein LOC110497363 [Oncorhynchus mykiss]	110497363	-	-	-	-
LOC110529567	43.5267	76.676	10.3774	0.135341	-2.88533	2.1702e-05	0.00101645	Down Regulation	NC_048565.1	76434261	76440072	+	1645	LOC110529567	-	K09529	dnaJ homolog subfamily C member 9 [Oncorhynchus mykiss]	110529567	-	-	-	-
LOC110498422	29.0074	51.9059	6.10886	0.117691	-3.08692	2.19237e-05	0.00102557	Down Regulation	NC_048583.1	66920513	66924201	-	1310	LOC110498422	-	K09401	forkhead box protein I1c-like [Oncorhynchus mykiss]	110498422	-	-	-	-
LOC110531382	344.227	108.18	580.274	5.36397	2.4233	2.22606e-05	0.00104006	Up Regulation	NC_048573.1	7081254	7124479	+	2469	LOC110531382	-	-	circularly permutated Ras protein 1 [Oncorhynchus mykiss]	110531382	-	-	-	-
LOC110492922	13.3746	0.895014	25.8542	28.8869	4.85234	2.26798e-05	0.00105834	Up Regulation	NC_048566.1	60682980	60695886	+	871	LOC110492922	GO:0005861	K12043	troponin I, fast skeletal muscle [Oncorhynchus mykiss]	110492922	-	GO:0005861//troponin complex;	-	-
LOC110510810	24.9853	45.651	4.31962	0.0946227	-3.40167	2.33329e-05	0.00108749	Down Regulation	NC_048585.1	14828525	15310963	-	10569	LOC110510810	-	K06820	plexin-A4-like isoform X1 [Oncorhynchus mykiss]	110510810	-	-	-	ko04360(Axon guidance)
col11a1a	120.356	197.175	43.5376	0.220807	-2.17914	2.3394e-05	0.00108901	Down Regulation	NC_048575.1	22215859	22304517	+	7119	col11a1a	-	K19721	collagen, type XI, alpha 1a isoform X1 [Oncorhynchus mykiss]	110535479	-	-	-	ko04974(Protein digestion and absorption)
LOC110506691	25.785	2.11302	49.457	23.4059	4.5488	2.34369e-05	0.00108967	Up Regulation	NC_048590.1	34499589	34523950	-	4495	LOC110506691	GO:0005509	-	signal peptide, CUB and EGF-like domain-containing protein 2 isoform X1 [Oncorhynchus mykiss]	110506691	-	-	GO:0005509//calcium ion binding;	-
LOC110528078	110.458	191.892	29.0235	0.151249	-2.725	2.3607e-05	0.00109624	Down Regulation	NC_048565.1	68941572	68989407	-	6055	LOC110528078	-	-	heat shock 70 kDa protein 12A isoform X1 [Oncorhynchus mykiss]	110528078	-	-	-	-
LOC110486574	16.4741	1.72798	31.2203	18.0675	4.17533	2.36669e-05	0.00109769	Up Regulation	NC_048577.1	46274324	46294468	+	2785	LOC110486574	GO:0003924;GO:0005525	K07914	ras-related protein Rab-37 isoform X1 [Oncorhynchus mykiss]	110486574	-	-	GO:0003924//GTPase activity;GO:0005525//GTP binding;	-
LOC110514751	28.8039	51.97	5.63776	0.108481	-3.20449	2.37375e-05	0.00109962	Down Regulation	NC_050572.1	41070886	41097798	+	2617	LOC110514751	-	K12641	lamin-A [Oncorhynchus mykiss]	110514751	-	-	-	ko05414(Dilated cardiomyopathy);ko05412(Arrhythmogenic right ventricular cardiomyopathy);ko05410(Hypertrophic cardiomyopathy);ko04210(Apoptosis)
LOC110525408	310.655	131.461	489.849	3.72618	1.8977	2.42085e-05	0.00112008	Up Regulation	NC_048570.1	19473103	19492073	-	3096	LOC110525408	GO:0006147;GO:0008270;GO:0008892;GO:0016787;GO:0016810	K01487	guanine deaminase isoform X1 [Oncorhynchus mykiss]	110525408	GO:0006147//guanine catabolic process;	-	GO:0008270//zinc ion binding;GO:0008892//guanine deaminase activity;GO:0016787//hydrolase activity;GO:0016810//hydrolase activity, acting on carbon-nitrogen (but not peptide) bonds;	ko00230(Purine metabolism)
LOC110536132	182.427	70.162	294.692	4.20017	2.07045	2.48734e-05	0.00114945	Up Regulation	NC_048575.1	60604266	60624164	+	5077	LOC110536132	-	K13754	mitochondrial sodium/calcium exchanger protein isoform X1 [Oncorhynchus mykiss]	110536132	-	-	-	-
LOC110537737	176.592	67.8225	285.362	4.20748	2.07296	2.49162e-05	0.00115004	Up Regulation	NC_048576.1	51010718	51084797	-	4963	LOC110537737	-	K01897	long-chain-fatty-acid--CoA ligase 6 isoform X1 [Oncorhynchus mykiss]	110537737	-	-	-	ko04920(Adipocytokine signaling pathway);ko04714(Thermogenesis);ko04216(Ferroptosis);ko04146(Peroxisome);ko03320(PPAR signaling pathway);ko02024(Quorum sensing);ko00071(Fatty acid degradation);ko00061(Fatty acid biosynthesis)
LOC110537459	61.6828	12.8808	110.485	8.57747	3.10055	2.52611e-05	0.00116454	Up Regulation	NC_048576.1	32304197	32323673	-	2816	LOC110537459	GO:0016747	K11160	diacylglycerol O-acyltransferase 2 [Oncorhynchus mykiss]	110537459	-	-	GO:0016747//acyltransferase activity, transferring groups other than amino-acyl groups;	ko04975(Fat digestion and absorption);ko00561(Glycerolipid metabolism)
LOC110521251	86.94	29.4411	144.439	4.90602	2.29455	2.55775e-05	0.00117771	Up Regulation	NC_048565.1	31989300	31997662	-	4356	LOC110521251	-	-	zinc finger protein 710 isoform X1 [Oncorhynchus mykiss]	110521251	-	-	-	-
LOC110522734	198.944	320.646	77.2413	0.240893	-2.05354	2.56254e-05	0.00117849	Down Regulation	NC_050570.1	10922341	11012095	-	11485	LOC110522734	-	K04600	cadherin EGF LAG seven-pass G-type receptor 1 [Oncorhynchus mykiss]	110522734	-	-	-	-
LOC110529328	21.5983	40.9747	2.22197	0.0542277	-4.20483	2.57398e-05	0.00118233	Down Regulation	NC_048565.1	74817707	74965855	+	3927	LOC110529328	-	K06835	disintegrin and metalloproteinase domain-containing protein 12 isoform X1 [Oncorhynchus mykiss]	110529328	-	-	-	-
LOC110523403	828.945	351.613	1306.28	3.7151	1.8934	2.58525e-05	0.00118607	Up Regulation	NC_048569.1	21172644	21175591	-	1683	LOC110523403	-	K08770	polyubiquitin-B [Oncorhynchus mykiss]	110523403	-	-	-	ko05167(Kaposi sarcoma-associated herpesvirus infection);ko05131(Shigellosis);ko05022(Pathways of neurodegeneration - multiple diseases);ko05012(Parkinson disease);ko04137(Mitophagy - animal);ko04120(Ubiquitin mediated proteolysis);ko03320(PPAR signaling pathway)
LOC110533930	133.178	217.875	48.4814	0.22252	-2.16799	2.60846e-05	0.00119528	Down Regulation	NC_048574.1	42495202	42531033	+	4299	LOC110533930	GO:0005509	-	Kv channel-interacting protein 1 isoform X1 [Oncorhynchus mykiss]	110533930	-	-	GO:0005509//calcium ion binding;	-
LOC110520592	446.65	133.53	759.77	5.68988	2.5084	2.67257e-05	0.00122319	Up Regulation	NC_048567.1	75433866	75439212	+	2157	LOC110520592	GO:0003950;GO:0016740;GO:0016757;GO:0042981	K15261	protein mono-ADP-ribosyltransferase PARP14 isoform X1 [Oncorhynchus mykiss]	110520592	GO:0042981//regulation of apoptotic process;	-	GO:0003950//NAD+ ADP-ribosyltransferase activity;GO:0016740//transferase activity;GO:0016757//glycosyltransferase activity;	-
LOC110495493	60.2733	16.9058	103.641	6.13048	2.616	2.702e-05	0.00123517	Up Regulation	NC_048582.1	13685206	13699630	-	2862	LOC110495493	-	K08464	adhesion G-protein coupled receptor G7-like [Oncorhynchus mykiss]	110495493	-	-	-	-
si:dkey-12l12.1	141.431	239.702	43.1597	0.180056	-2.47348	2.71151e-05	0.00123804	Down Regulation	NC_048579.1	29604655	29632819	+	1147	si:dkey-12l12.1	-	-	uncharacterized protein si:dkey-12l12.1 isoform X1 [Oncorhynchus mykiss]	110489962	-	-	-	-
LOC118937413	9.17018	0	18.3404	Inf	Inf	2.75149e-05	0.00125479	Up Regulation	NC_048575.1	78708377	78710657	+	1182	LOC118937413	-	K12672	C-X-C motif chemokine 11-1-like [Oncorhynchus mykiss]	118937413	-	-	-	ko04620(Toll-like receptor signaling pathway);ko04062(Chemokine signaling pathway);ko04061(Viral protein interaction with cytokine and cytokine receptor);ko04060(Cytokine-cytokine receptor interaction)
LOC110493569	143.762	32.3823	255.143	7.87908	2.97803	2.76507e-05	0.00125933	Up Regulation	NC_048581.1	27256540	27259519	-	1588	LOC110493569	GO:0005515;GO:0046872	K16272	E3 ubiquitin/ISG15 ligase TRIM25 isoform X1 [Oncorhynchus mykiss]	110493569	-	-	GO:0005515//protein binding;GO:0046872//metal ion binding;	-
LOC110496478	237.681	376.962	98.3994	0.261033	-1.9377	2.76806e-05	0.00125933	Down Regulation	NC_048566.1	76188320	76231575	-	7182	LOC110496478	-	-	kielin/chordin-like protein [Oncorhynchus mykiss]	110496478	-	-	-	-
kank4	77.6097	129.661	25.5582	0.197115	-2.34289	2.77827e-05	0.00126244	Down Regulation	NC_048569.1	87521705	87666404	+	9232	kank4	-	-	KN motif and ankyrin repeat domain-containing protein 4 isoform X1 [Oncorhynchus mykiss]	110523028	-	-	-	-
LOC110506364	255.314	105.994	404.633	3.81751	1.93263	2.78151e-05	0.00126244	Up Regulation	NC_048590.1	19850431	19888739	+	3914	LOC110506364	GO:0004672;GO:0005524;GO:0006468	K00907	myosin light chain kinase 3 isoform X1 [Oncorhynchus mykiss]	110506364	GO:0006468//protein phosphorylation;	-	GO:0004672//protein kinase activity;GO:0005524//ATP binding;	ko04971(Gastric acid secretion);ko04921(Oxytocin signaling pathway);ko04810(Regulation of actin cytoskeleton);ko04611(Platelet activation);ko04510(Focal adhesion);ko04371(Apelin signaling pathway);ko04270(Vascular smooth muscle contraction);ko04022(cGMP-PKG signaling pathway);ko04020(Calcium signaling pathway)
LOC110491889	13010	5852.33	20167.7	3.4461	1.78496	2.8061e-05	0.00127209	Up Regulation	NC_048585.1	5452970	5456355	-	1536	LOC110491889	GO:0002376;GO:0002474;GO:0005576;GO:0005615;GO:0006955;GO:0009615;GO:0042612;GO:0045087	K08055	beta-2-microglobulin [Oncorhynchus mykiss]	110491889	GO:0002376//immune system process;GO:0002474//antigen processing and presentation of peptide antigen via MHC class I;GO:0006955//immune response;GO:0009615//response to virus;GO:0045087//innate immune response;	GO:0005576//extracellular region;GO:0005615//extracellular space;GO:0042612//MHC class I protein complex;	-	ko05170(Human immunodeficiency virus 1 infection);ko05169(Epstein-Barr virus infection);ko05168(Herpes simplex virus 1 infection);ko05166(Human T-cell leukemia virus 1 infection);ko05163(Human cytomegalovirus infection);ko04612(Antigen processing and presentation)
LOC110507325	64.8255	108.449	21.2018	0.1955	-2.35476	2.8144e-05	0.00127434	Down Regulation	NC_048591.1	2225711	2406218	-	2149	LOC110507325	-	K13675	beta-1,3-glucosyltransferase isoform X1 [Oncorhynchus mykiss]	110507325	-	-	-	ko00514(Other types of O-glycan biosynthesis)
bgnb	176.97	318.235	35.7057	0.112199	-3.15587	2.88463e-05	0.00130371	Down Regulation	NC_048580.1	66320422	66345643	-	3348	bgnb	-	K08118	biglycan b [Oncorhynchus mykiss]	110492568	-	-	-	-
ptges	150.914	244.216	57.6132	0.235911	-2.08369	2.88925e-05	0.00130371	Down Regulation	NC_048569.1	15852569	15858360	+	3023	ptges	-	K15729	prostaglandin E synthase [Oncorhynchus mykiss]	110523316	-	-	-	ko00590(Arachidonic acid metabolism)
LOC110501000	584.229	1009.69	158.765	0.157241	-2.66895	2.89313e-05	0.00130371	Down Regulation	NC_048579.1	67810583	67922051	-	11297	LOC110501000	-	K16628	collagen alpha-1(VII) chain-like isoform X1 [Oncorhynchus mykiss]	110501000	-	-	-	ko04974(Protein digestion and absorption)
LOC110485442	511.595	102.953	920.236	8.93837	3.16001	2.89492e-05	0.00130371	Up Regulation	NC_048581.1	11324885	11354057	+	3952	LOC110485442	GO:0005525	-	GTPase IMAP family member 4 isoform X1 [Oncorhynchus mykiss]	110485442	-	-	GO:0005525//GTP binding;	-
LOC110531460	19.2906	2.08837	36.4929	17.4744	4.12717	2.89638e-05	0.00130371	Up Regulation	NC_048573.1	11987658	12032241	+	11457	LOC110531460	-	-	histidine N-acetyltransferase [Oncorhynchus mykiss]	110531460	-	-	-	-
si:dkey-284p5.3	43.9212	5.08152	82.761	16.2867	4.02562	2.93632e-05	0.00132013	Up Regulation	NC_050572.1	206086	232853	-	1420	si:dkey-284p5.3	-	-	cytochrome c1 isoform X1 [Oncorhynchus mykiss]	110487815	-	-	-	-
LOC110491868	215.808	393.198	38.4191	0.0977094	-3.35536	2.96044e-05	0.00132819	Down Regulation	NC_048580.1	35474174	35994010	-	11350	LOC110491868	-	K06254	agrin isoform X1 [Oncorhynchus mykiss]	110491868	-	-	-	ko04512(ECM-receptor interaction)
LOC110521536	290.378	462.158	118.598	0.256617	-1.96231	2.96121e-05	0.00132819	Down Regulation	NC_050570.1	20876993	20935130	+	4702	LOC110521536	-	K08107	glypican-1 [Oncorhynchus mykiss]	110521536	-	-	-	ko05418(Fluid shear stress and atherosclerosis);ko05205(Proteoglycans in cancer)
LOC110535297	27.4415	5.65171	49.2312	8.71086	3.12281	2.97841e-05	0.00133299	Up Regulation	NC_048575.1	13814124	13817469	-	1686	LOC110535297	GO:0005576;GO:0005615;GO:0006508;GO:0008242;GO:0016787;GO:0034722;GO:0110165	K01307	gamma-glutamyl hydrolase [Oncorhynchus mykiss]	110535297	GO:0006508//proteolysis;	GO:0005576//extracellular region;GO:0005615//extracellular space;GO:0110165//cellular anatomical entity;	GO:0008242//omega peptidase activity;GO:0016787//hydrolase activity;GO:0034722//gamma-glutamyl-peptidase activity;	ko01523(Antifolate resistance);ko00790(Folate biosynthesis)
LOC110523717	13.4776	0	26.9552	Inf	Inf	2.9789e-05	0.00133299	Up Regulation	NC_048569.1	36706443	36718697	-	1983	LOC110523717	-	K15689	E3 ubiquitin-protein ligase NEURL3-like isoform X1 [Oncorhynchus mykiss]	110523717	-	-	-	-
LOC110508016	142.989	231.48	54.4987	0.235436	-2.08659	3.01341e-05	0.00134558	Down Regulation	NC_048591.1	37655527	37771916	-	11752	LOC110508016	-	-	rho guanine nucleotide exchange factor 17 [Oncorhynchus mykiss]	110508016	-	-	-	-
LOC110492082	708.666	1108.88	308.447	0.27816	-1.84601	3.0141e-05	0.00134558	Down Regulation	NC_048580.1	44174095	44199731	+	5850	LOC110492082	GO:0008654;GO:0016020;GO:0016780	-	transmembrane protein 269 isoform X1 [Oncorhynchus mykiss]	110492082	GO:0008654//phospholipid biosynthetic process;	GO:0016020//membrane;	GO:0016780//phosphotransferase activity, for other substituted phosphate groups;	-
gig2p	547.516	121.942	973.091	7.97998	2.99638	3.03073e-05	0.00135059	Up Regulation	NC_048570.1	14641732	14644594	+	1161	gig2p	-	-	grass carp reovirus (GCRV)-induced gene 2p [Oncorhynchus mykiss]	110525303	-	-	-	-
LOC110530564	72.7224	24.1764	121.268	5.01597	2.32653	3.03241e-05	0.00135059	Up Regulation	NC_048572.1	74228111	74230113	+	1748	LOC110530564	-	-	gastrula zinc finger protein XlCGF48.2 [Oncorhynchus mykiss]	110530564	-	-	-	-
LOC110503839	9.3633	18.7266	0	0	#NAME?	3.03673e-05	0.00135094	Down Regulation	NC_048588.1	15415537	15443172	-	2560	LOC110503839	-	K16507	protocadherin-16 [Oncorhynchus mykiss]	110503839	-	-	-	ko04392(Hippo signaling pathway - multiple species);ko04391(Hippo signaling pathway - fly)
LOC110508877	626.914	271.125	982.704	3.62455	1.8578	3.05223e-05	0.00135571	Up Regulation	NC_048592.1	29228842	29239200	-	2539	LOC110508877	GO:0016020;GO:0016021	-	RT1 class I histocompatibility antigen, AA alpha chain isoform X1 [Oncorhynchus mykiss]	110508877	-	GO:0016020//membrane;GO:0016021//integral component of membrane;	-	-
LOC110529845	412.753	177.257	648.249	3.65711	1.8707	3.05456e-05	0.00135571	Up Regulation	NC_048572.1	34158968	34166714	+	2762	LOC110529845	-	K04079	heat shock protein HSP 90-alpha 1 [Oncorhynchus mykiss]	110529845	-	-	-	ko05418(Fluid shear stress and atherosclerosis);ko05417(Lipid and atherosclerosis);ko05215(Prostate cancer);ko05207(Chemical carcinogenesis - receptor activation);ko05200(Pathways in cancer);ko05132(Salmonella infection);ko04915(Estrogen signaling pathway);ko04914(Progesterone-mediated oocyte maturation);ko04659(Th17 cell differentiation);ko04657(IL-17 signaling pathway);ko04626(Plant-pathogen in…
psmg2	295.26	122.004	468.516	3.84015	1.94116	3.07093e-05	0.00136004	Up Regulation	NC_050572.1	476232	482157	+	1884	psmg2	-	K11876	proteasome assembly chaperone 2 isoform X1 [Oncorhynchus mykiss]	110487801	-	-	-	-
LOC110517214	532.815	127.106	938.523	7.38375	2.88435	3.07146e-05	0.00136004	Up Regulation	NC_048585.1	7901712	7924740	-	2517	LOC110517214	-	K10293	F-box only protein 7 isoform X1 [Oncorhynchus mykiss]	110517214	-	-	-	-
psme2	2368.14	1054.96	3681.33	3.48955	1.80304	3.10454e-05	0.00137309	Up Regulation	NC_048579.1	23445830	23451633	-	1359	psme2	-	K06697	proteasome activator complex subunit 2 [Oncorhynchus mykiss]	110489835	-	-	-	ko04612(Antigen processing and presentation);ko03050(Proteasome)
pim2	212.227	83.7742	340.68	4.06665	2.02384	3.12094e-05	0.00137796	Up Regulation	NC_048580.1	66684106	66688076	+	2717	pim2	GO:0000166;GO:0004672;GO:0004674;GO:0004843;GO:0005524;GO:0005737;GO:0006468;GO:0006508;GO:0008233;GO:0008234;GO:0016301;GO:0016310;GO:0016579;GO:0016740;GO:0043066;GO:0106310;GO:0106311	K04702	serine/threonine-protein kinase pim-2 [Oncorhynchus mykiss]	110492581	GO:0006468//protein phosphorylation;GO:0006508//proteolysis;GO:0016310//phosphorylation;GO:0016579//protein deubiquitination;GO:0043066//negative regulation of apoptotic process;	GO:0005737//cytoplasm;	GO:0000166//nucleotide binding;GO:0004672//protein kinase activity;GO:0004674//protein serine/threonine kinase activity;GO:0004843//thiol-dependent deubiquitinase;GO:0005524//ATP binding;GO:0008233//peptidase activity;GO:0008234//cysteine-type peptidase activity;GO:0016301//kinase activity;GO:0016740//transferase activity;GO:0106310//protein serine kinase activity;GO:0106311//protein serine/threo…	ko05221(Acute myeloid leukemia);ko05206(MicroRNAs in cancer);ko05200(Pathways in cancer);ko04933(AGE-RAGE signaling pathway in diabetic complications);ko04630(JAK-STAT signaling pathway)
fmoda	111.381	196.467	26.2952	0.133841	-2.90141	3.12278e-05	0.00137796	Down Regulation	NC_048571.1	69272086	69276936	-	2283	fmoda	GO:0005515;GO:0062023	K08121	fibromodulin a [Oncorhynchus mykiss]	110528353	-	GO:0062023//collagen-containing extracellular matrix;	GO:0005515//protein binding;	ko04350(TGF-beta signaling pathway)
LOC110506352	355.849	148.548	563.15	3.79104	1.92259	3.18221e-05	0.00140257	Up Regulation	NC_048590.1	18406415	18418751	-	4928	LOC110506352	GO:0001955;GO:0005509;GO:0005886;GO:0007155;GO:0007156;GO:0016020;GO:0098609	K06533	cadherin-5 [Oncorhynchus mykiss]	110506352	GO:0001955//blood vessel maturation;GO:0007155//cell adhesion;GO:0007156//homophilic cell adhesion via plasma membrane adhesion molecules;GO:0098609//cell-cell adhesion;	GO:0005886//plasma membrane;GO:0016020//membrane;	GO:0005509//calcium ion binding;	ko05418(Fluid shear stress and atherosclerosis);ko04670(Leukocyte transendothelial migration);ko04514(Cell adhesion molecules)
LOC110533247	179.853	290.53	69.1764	0.238105	-2.07033	3.21269e-05	0.00141436	Down Regulation	NC_048574.1	4088926	4107932	-	2920	LOC110533247	-	K16687	transcriptional coactivator YAP1 [Oncorhynchus mykiss]	110533247	-	-	-	ko04392(Hippo signaling pathway - multiple species);ko04391(Hippo signaling pathway - fly);ko04390(Hippo signaling pathway)
LOC110529758	53.4926	90.3453	16.6399	0.184181	-2.4408	3.22081e-05	0.0014163	Down Regulation	NC_048572.1	29340904	29867575	+	8364	LOC110529758	-	K07377	neurexin-3b isoform X1 [Oncorhynchus mykiss]	110529758	-	-	-	ko04514(Cell adhesion molecules)
washc4	1014.26	440.512	1588	3.6049	1.84996	3.24566e-05	0.00142559	Up Regulation	NC_050570.1	13956515	13981809	+	6489	washc4	-	K18465	WASH complex subunit 4 [Oncorhynchus mykiss]	110521382	-	-	-	ko04144(Endocytosis)
LOC110537206	523.401	223.195	823.607	3.69008	1.88365	3.25301e-05	0.00142717	Up Regulation	NC_048576.1	22039142	22050714	-	6742	LOC110537206	GO:0006751;GO:0036374	K18592	glutathione hydrolase 5 proenzyme isoform X1 [Oncorhynchus mykiss]	110537206	GO:0006751//glutathione catabolic process;	-	GO:0036374//glutathione hydrolase activity;	ko00590(Arachidonic acid metabolism);ko00480(Glutathione metabolism);ko00460(Cyanoamino acid metabolism);ko00430(Taurine and hypotaurine metabolism)
ubtd2	73.7472	126.289	21.2051	0.167909	-2.57425	3.30083e-05	0.00144648	Down Regulation	NC_048576.1	54900996	54965269	-	2417	ubtd2	-	-	ubiquitin domain-containing protein 2 [Oncorhynchus mykiss]	110537793	-	-	-	-
gabra2a	26.8274	49.9036	3.75126	0.07517	-3.7337	3.31473e-05	0.00145091	Down Regulation	NC_048589.1	24171380	24193706	-	3501	gabra2a	GO:0004888;GO:0004890;GO:0005216;GO:0005230;GO:0006811;GO:0006821;GO:0007214;GO:0016020;GO:0016021;GO:0034220	K05175	gamma-aminobutyric acid receptor subunit alpha-2 isoform X1 [Oncorhynchus mykiss]	110505674	GO:0006811//ion transport;GO:0006821//chloride transport;GO:0007214//gamma-aminobutyric acid signaling pathway;GO:0034220//ion transmembrane transport;	GO:0016020//membrane;GO:0016021//integral component of membrane;	GO:0004888//transmembrane signaling receptor activity;GO:0004890//GABA-A receptor activity;GO:0005216//ion channel activity;GO:0005230//extracellular ligand-gated ion channel activity;	ko05033(Nicotine addiction);ko05032(Morphine addiction);ko04742(Taste transduction);ko04727(GABAergic synapse);ko04723(Retrograde endocannabinoid signaling);ko04080(Neuroactive ligand-receptor interaction)
psmb13a	1672.72	739.491	2605.96	3.52399	1.81721	3.34119e-05	0.00146081	Up Regulation	NC_050572.1	33353230	33356613	+	1256	psmb13a	-	K02739	proteasome 20S subunit beta 13a isoform X1 [Oncorhynchus mykiss]	110488346	-	-	-	ko05022(Pathways of neurodegeneration - multiple diseases);ko05020(Prion disease);ko05017(Spinocerebellar ataxia);ko05016(Huntington disease);ko05014(Amyotrophic lateral sclerosis);ko05012(Parkinson disease);ko05010(Alzheimer disease);ko03050(Proteasome)
LOC110531812	926.014	412.429	1439.6	3.49054	1.80345	3.3875e-05	0.00147936	Up Regulation	NC_048573.1	25338581	25365749	-	6052	LOC110531812	GO:0017121;GO:0017128	-	phospholipid scramblase 2 isoform X1 [Oncorhynchus mykiss]	110531812	GO:0017121//plasma membrane phospholipid scrambling;	-	GO:0017128//phospholipid scramblase activity;	-
si:ch211-157b11.8	15.1079	1.45032	28.7655	19.8338	4.30989	3.39997e-05	0.00148311	Up Regulation	NC_048581.1	61887592	61894193	+	3330	si:ch211-157b11.8	-	-	microfibril-associated glycoprotein 4 isoform X1 [Oncorhynchus mykiss]	110494298	-	-	-	-
LOC110499099	241.166	97.9141	384.418	3.92608	1.97309	3.44049e-05	0.0014976	Up Regulation	NC_048584.1	21437535	21442026	+	1754	LOC110499099	GO:0005634;GO:0035102	K11454	chromobox protein homolog 7 [Oncorhynchus mykiss]	110499099	-	GO:0005634//nucleus;GO:0035102//PRC1 complex;	-	-
LOC110528032	812.116	1383.93	240.301	0.173637	-2.52586	3.44105e-05	0.0014976	Down Regulation	NC_048571.1	56817281	56842143	+	3084	LOC110528032	-	-	matrix remodeling-associated protein 8 [Oncorhynchus mykiss]	110528032	-	-	-	-
LOC110494333	45.3108	78.4388	12.1827	0.155315	-2.68674	3.4556e-05	0.00150222	Down Regulation	NC_048566.1	66629559	66633818	-	1472	LOC110494333	GO:0016491	-	uncharacterized protein LOC110494333 [Oncorhynchus mykiss]	110494333	-	-	GO:0016491//oxidoreductase activity;	-
si:ch211-194b1.1	106.005	176.452	35.5576	0.201515	-2.31104	3.47532e-05	0.00150907	Down Regulation	NC_048576.1	77270633	77289586	-	9354	si:ch211-194b1.1	-	-	protein Wiz isoform X1 [Oncorhynchus mykiss]	110538961	-	-	-	-
LOC110536085	498.679	218.611	778.746	3.56224	1.83278	3.52738e-05	0.00152993	Up Regulation	NC_048575.1	59172559	59363415	+	12288	LOC110536085	-	K10380	ankyrin-1 isoform X1 [Oncorhynchus mykiss]	110536085	-	-	-	ko05205(Proteoglycans in cancer);ko04624(Toll and Imd signaling pathway)
adgrl2a	98.3192	161.942	34.6966	0.214254	-2.22261	3.56567e-05	0.00154478	Down Regulation	NC_048568.1	2345089	2546257	-	7009	adgrl2a	GO:0004888;GO:0004930;GO:0007166;GO:0007186;GO:0016020;GO:0016021;GO:0030246	K04593	adhesion G protein-coupled receptor L2 isoform X1 [Oncorhynchus mykiss]	110521949	GO:0007166//cell surface receptor signaling pathway;GO:0007186//G protein-coupled receptor signaling pathway;	GO:0016020//membrane;GO:0016021//integral component of membrane;	GO:0004888//transmembrane signaling receptor activity;GO:0004930//G protein-coupled receptor activity;GO:0030246//carbohydrate binding;	-
LOC110498066	20.0042	37.2424	2.76592	0.0742681	-3.75111	3.59788e-05	0.00155697	Down Regulation	NC_048583.1	49754968	49926745	+	7481	LOC110498066	-	-	myelin transcription factor 1-like protein isoform X1 [Oncorhynchus mykiss]	110498066	-	-	-	-
LOC110489886	403.671	656.374	150.968	0.230002	-2.12028	3.64213e-05	0.00157433	Down Regulation	NC_048566.1	41963722	41969950	-	5610	LOC110489886	GO:1990817	-	terminal nucleotidyltransferase 5A [Oncorhynchus mykiss]	110489886	-	-	GO:1990817//RNA adenylyltransferase activity;	-
LOC110517915	808.78	362.82	1254.74	3.4583	1.79006	3.67974e-05	0.00158879	Up Regulation	NW_023493664.1	1021826	1024705	+	689	LOC110517915	-	K02130	ATP synthase subunit f, mitochondrial isoform X1 [Oncorhynchus mykiss]	110517915	-	-	-	ko04714(Thermogenesis);ko00190(Oxidative phosphorylation)
LOC110536040	87.3578	30.4157	144.3	4.74425	2.24618	3.69184e-05	0.00159063	Up Regulation	NC_048575.1	57088502	57096328	-	3913	LOC110536040	GO:0003677	-	AT-rich interactive domain-containing protein 5A [Oncorhynchus mykiss]	110536040	-	-	GO:0003677//DNA binding;	-
LOC110503130	9.13876	18.2775	0	0	#NAME?	3.69235e-05	0.00159063	Down Regulation	NC_048587.1	53028393	53222114	-	7272	LOC110503130	-	-	protein TANC2 [Oncorhynchus mykiss]	110503130	-	-	-	-
LOC110509927	857.27	380.658	1333.88	3.50415	1.80906	3.73282e-05	0.00160625	Up Regulation	NC_048567.1	12856694	12860589	-	2199	LOC110509927	-	K16795	platelet-activating factor acetylhydrolase IB subunit gamma isoform X1 [Oncorhynchus mykiss]	110509927	-	-	-	ko00565(Ether lipid metabolism)
LOC110521267	104.942	171.406	38.4779	0.224484	-2.15532	3.77204e-05	0.00161955	Down Regulation	NC_050570.1	9050731	9062291	-	3948	LOC110521267	-	-	SIN3-HDAC complex-associated factor [Oncorhynchus mykiss]	110521267	-	-	-	-
LOC110500144	1465.4	650.708	2280.1	3.50403	1.80902	3.77223e-05	0.00161955	Up Regulation	NC_048585.1	26228976	26237213	+	3279	LOC110500144	GO:0005794;GO:0006914;GO:0016192;GO:0031410;GO:0070530	K19946	optineurin isoform X1 [Oncorhynchus mykiss]	110500144	GO:0006914//autophagy;GO:0016192//vesicle-mediated transport;	GO:0005794//Golgi apparatus;GO:0031410//cytoplasmic vesicle;	GO:0070530//K63-linked polyubiquitin modification-dependent protein binding;	ko05022(Pathways of neurodegeneration - multiple diseases);ko05014(Amyotrophic lateral sclerosis);ko04137(Mitophagy - animal)
aifm2	158.08	63.2431	252.917	3.99913	1.99968	3.82654e-05	0.00164102	Up Regulation	NC_048565.1	67499187	67506681	+	1509	aifm2	GO:0016491	K22745	apoptosis-inducing factor 2 [Oncorhynchus mykiss]	100305340	-	-	GO:0016491//oxidoreductase activity;	ko04115(p53 signaling pathway)
LOC110488367	24.0962	4.84339	43.3489	8.95012	3.16191	3.83863e-05	0.00164436	Up Regulation	NC_050572.1	33735063	33787371	+	8672	LOC110488367	-	K09364	POU domain, class 2, transcription factor 2-like isoform X1 [Oncorhynchus mykiss]	110488367	-	-	-	ko05417(Lipid and atherosclerosis);ko05168(Herpes simplex virus 1 infection)
st8sia5	243.704	388.114	99.2944	0.255838	-1.9667	3.84374e-05	0.0016447	Down Regulation	NC_048569.1	16995394	17012011	+	3572	st8sia5	GO:0006486;GO:0008373	K03369	alpha-2,8-sialyltransferase 8E isoform X1 [Oncorhynchus mykiss]	110523344	GO:0006486//protein glycosylation;	-	GO:0008373//sialyltransferase activity;	ko00604(Glycosphingolipid biosynthesis - ganglio series)
LOC110488335	170.96	67.0483	274.873	4.09962	2.03549	3.91445e-05	0.00167308	Up Regulation	NC_050572.1	33020621	33034414	+	4282	LOC110488335	-	-	uncharacterized protein LOC110488335 isoform X1 [Oncorhynchus mykiss]	110488335	-	-	-	-
etfb	541.745	234.604	848.886	3.61837	1.85534	3.92355e-05	0.00167509	Up Regulation	NC_048566.1	35819076	35823166	-	1764	etfb	GO:0005739;GO:0005759;GO:0009055;GO:0022900	K03521	electron transfer flavoprotein subunit beta isoform X1 [Oncorhynchus mykiss]	110488667	GO:0022900//electron transport chain;	GO:0005739//mitochondrion;GO:0005759//mitochondrial matrix;	GO:0009055//electron transfer activity;	-
LOC118943940	46.3078	79.3006	13.315	0.167906	-2.57428	3.93897e-05	0.00167979	Down Regulation	NC_048587.1	62425844	62471811	+	2404	LOC118943940	-	K11964	E3 ubiquitin-protein ligase pellino homolog 1-like [Oncorhynchus mykiss]	118943940	-	-	-	-
LOC110516617	45.1089	12.7372	77.4807	6.08304	2.60479	3.94951e-05	0.0016824	Up Regulation	NW_023493662.1	1708661	1713094	+	785	LOC110516617	-	-	E3 ubiquitin/ISG15 ligase TRIM25-like, partial [Oncorhynchus mykiss]	110516617	-	-	-	-
LOC118947077	35.4711	9.13345	61.8088	6.7673	2.75858	3.96804e-05	0.00168841	Up Regulation	NW_023493662.1	1145275	1154666	-	710	LOC118947077	-	K12006	stonustoxin subunit beta-like [Oncorhynchus mykiss]	118947077	-	-	-	-
LOC110521733	29.2927	52.7388	5.84661	0.11086	-3.17319	4.02039e-05	0.00170878	Down Regulation	NC_050570.1	33040140	33378427	+	7237	LOC110521733	-	K05695	receptor-type tyrosine-protein phosphatase F isoform X1 [Oncorhynchus mykiss]	110521733	-	-	-	ko04931(Insulin resistance);ko04910(Insulin signaling pathway);ko04520(Adherens junction);ko04514(Cell adhesion molecules)
LOC110538405	570.746	249.566	891.926	3.57391	1.8375	4.05559e-05	0.00172182	Up Regulation	NC_048576.1	74623308	74632677	+	2752	LOC110538405	GO:0016020;GO:0016021	-	transmembrane protein 106B [Oncorhynchus mykiss]	110538405	-	GO:0016020//membrane;GO:0016021//integral component of membrane;	-	-
LOC110514522	1026.19	404.25	1648.14	4.07702	2.02751	4.07572e-05	0.00172844	Up Regulation	NC_048583.1	9788323	9807637	-	4897	LOC110514522	-	-	general vesicular transport factor p115-like isoform X1 [Oncorhynchus mykiss]	110514522	-	-	-	-
LOC110535765	124.061	28.8286	219.293	7.6068	2.92729	4.13755e-05	0.00175271	Up Regulation	NC_048575.1	46563581	46586735	-	3817	LOC110535765	-	K04973	transient receptor potential cation channel subfamily V member 4 [Oncorhynchus mykiss]	110535765	-	-	-	ko05418(Fluid shear stress and atherosclerosis);ko04750(Inflammatory mediator regulation of TRP channels);ko04218(Cellular senescence)
LOC110529011	552.005	868.833	235.176	0.270681	-1.88534	4.165e-05	0.00176187	Down Regulation	NC_048571.1	69812899	70034808	+	8724	LOC110529011	-	-	pleckstrin homology domain-containing family A member 6 isoform X1 [Oncorhynchus mykiss]	110529011	-	-	-	-
LOC118965974	14.8978	0	29.7955	Inf	Inf	4.17081e-05	0.00176187	Up Regulation	NC_048573.1	4534165	4536040	-	1698	LOC118965974	-	K15049	endonuclease domain-containing 1 protein-like [Oncorhynchus mykiss]	118965974	-	-	-	-
nfatc1	70.9906	128.457	13.5245	0.105285	-3.24763	4.17302e-05	0.00176187	Down Regulation	NC_048582.1	34645116	34704821	-	8400	nfatc1	-	K04446	nuclear factor of activated T-cells, cytoplasmic 1 [Oncorhynchus mykiss]	110496069	-	-	-	ko05417(Lipid and atherosclerosis);ko05321(Inflammatory bowel disease);ko05235(PD-L1 expression and PD-1 checkpoint pathway in cancer);ko05170(Human immunodeficiency virus 1 infection);ko05167(Kaposi sarcoma-associated herpesvirus infection);ko05166(Human T-cell leukemia virus 1 infection);ko05163(Human cytomegalovirus infection);ko05161(Hepatitis B);ko05135(Yersinia infection);ko04933(AGE-RAGE s…
LOC110495969	529.213	230.42	828.007	3.59347	1.84538	4.20535e-05	0.00177355	Up Regulation	NC_048582.1	28672829	28675992	-	592	LOC110495969	GO:0000276;GO:0015078;GO:0015986	K02131	ATP synthase-coupling factor 6, mitochondrial [Oncorhynchus mykiss]	110495969	GO:0015986//ATP synthesis coupled proton transport;	GO:0000276//mitochondrial proton-transporting ATP synthase complex, coupling factor F(o);	GO:0015078//proton transmembrane transporter activity;	ko05415(Diabetic cardiomyopathy);ko05208(Chemical carcinogenesis - reactive oxygen species);ko05022(Pathways of neurodegeneration - multiple diseases);ko05020(Prion disease);ko05016(Huntington disease);ko05014(Amyotrophic lateral sclerosis);ko05012(Parkinson disease);ko05010(Alzheimer disease);ko04714(Thermogenesis);ko00190(Oxidative phosphorylation)
LOC110531240	62.9977	107.988	18.0069	0.166748	-2.58426	4.31451e-05	0.00181757	Down Regulation	NC_048573.1	66228457	66430917	-	8469	LOC110531240	-	-	zinc finger protein 385A-like [Oncorhynchus mykiss]	110531240	-	-	-	-
cklf7	203.9	83.4324	324.367	3.88778	1.95895	4.35416e-05	0.00183225	Up Regulation	NC_048567.1	5735806	5744817	+	1657	cklf7	GO:0016020;GO:0016021	-	CKLF-like MARVEL transmembrane domain-containing protein 7 [Oncorhynchus mykiss]	100305313	-	GO:0016020//membrane;GO:0016021//integral component of membrane;	-	-
LOC110503657	307.587	132.051	483.122	3.65859	1.87129	4.38998e-05	0.00184529	Up Regulation	NC_048588.1	7899888	7927442	+	5647	LOC110503657	-	K05037	sodium-dependent serotonin transporter [Oncorhynchus mykiss]	110503657	-	-	-	ko04726(Serotonergic synapse);ko04721(Synaptic vesicle cycle)
LOC110489770	1067.9	479.552	1656.25	3.45373	1.78816	4.56555e-05	0.00191387	Up Regulation	NC_048579.1	20874867	20879233	+	1402	LOC110489770	GO:0000502;GO:0008537;GO:0019884	K06696	proteasome activator complex subunit 1 [Oncorhynchus mykiss]	110489770	GO:0019884//antigen processing and presentation of exogenous antigen;	GO:0000502//proteasome complex;GO:0008537//proteasome activator complex;	-	ko04612(Antigen processing and presentation);ko03050(Proteasome)
prss35	117.909	191.155	44.6627	0.233646	-2.09761	4.57217e-05	0.00191387	Down Regulation	NC_048567.1	33507594	33513383	-	2804	prss35	GO:0004252;GO:0006508	-	inactive serine protease 35 [Oncorhynchus mykiss]	110519010	GO:0006508//proteolysis;	-	GO:0004252//serine-type endopeptidase activity;	-
LOC110523940	229.512	365.781	93.2421	0.254912	-1.97193	4.57254e-05	0.00191387	Down Regulation	NC_048569.1	45684661	45698962	+	3661	LOC110523940	-	K11703	procollagen galactosyltransferase 2 [Oncorhynchus mykiss]	110523940	-	-	-	ko00514(Other types of O-glycan biosynthesis);ko00310(Lysine degradation)
LOC118936601	186.679	298.696	74.6621	0.24996	-2.00023	4.57322e-05	0.00191387	Down Regulation	NC_048590.1	2411461	2445866	+	3337	LOC118936601	-	-	tubulin polymerization-promoting protein family member 3-like [Oncorhynchus mykiss]	118936601	-	-	-	-
LOC110505484	662.395	1037.61	287.183	0.276774	-1.85322	4.63303e-05	0.00193507	Down Regulation	NC_048589.1	17719812	17762969	-	5694	LOC110505484	-	K16463	centrosomal protein of 170 kDa protein B isoform X1 [Oncorhynchus mykiss]	110505484	-	-	-	-
LOC110520416	140.574	55.6684	225.48	4.05042	2.01807	4.63637e-05	0.00193507	Up Regulation	NC_048567.1	65614185	65637086	+	3880	LOC110520416	-	K10182	T-box transcription factor TBX15 isoform X1 [Oncorhynchus mykiss]	110520416	-	-	-	-
LOC110526274	77.4387	127.557	27.3207	0.214185	-2.22307	4.64118e-05	0.00193507	Down Regulation	NC_048570.1	60815583	60863460	+	6626	LOC110526274	GO:0004222;GO:0006508;GO:0008237	K08632	A disintegrin and metalloproteinase with thrombospondin motifs 18 isoform X1 [Oncorhynchus mykiss]	110526274	GO:0006508//proteolysis;	-	GO:0004222//metalloendopeptidase activity;GO:0008237//metallopeptidase activity;	-
LOC110492516	1039.35	1756.64	322.064	0.18334	-2.4474	4.64418e-05	0.00193507	Down Regulation	NC_048580.1	62926999	62951504	+	5316	LOC110492516	-	-	EMILIN-3 [Oncorhynchus mykiss]	110492516	-	-	-	-
LOC110491396	227.89	96.8644	358.916	3.70534	1.88961	4.65929e-05	0.00193925	Up Regulation	NC_048580.1	13686859	13698803	-	3722	LOC110491396	GO:0004594;GO:0005524;GO:0015937	K09680	pantothenate kinase 3 isoform X1 [Oncorhynchus mykiss]	110491396	GO:0015937//coenzyme A biosynthetic process;	-	GO:0004594//pantothenate kinase activity;GO:0005524//ATP binding;	ko00770(Pantothenate and CoA biosynthesis)
LOC110520367	208.546	330.924	86.1678	0.260385	-1.94128	4.66676e-05	0.00194024	Down Regulation	NC_048567.1	63225253	63234657	+	2565	LOC110520367	GO:0005164;GO:0005515;GO:0006955;GO:0016020	K05473	tumor necrosis factor ligand superfamily member 11 isoform X1 [Oncorhynchus mykiss]	110520367	GO:0006955//immune response;	GO:0016020//membrane;	GO:0005164//tumor necrosis factor receptor binding;GO:0005515//protein binding;	ko05323(Rheumatoid arthritis);ko05224(Breast cancer);ko05207(Chemical carcinogenesis - receptor activation);ko04928(Parathyroid hormone synthesis, secretion and action);ko04917(Prolactin signaling pathway);ko04380(Osteoclast differentiation);ko04064(NF-kappa B signaling pathway);ko04060(Cytokine-cytokine receptor interaction)
LOC110527423	1583.83	686.229	2481.43	3.61605	1.85441	4.6909e-05	0.00194815	Up Regulation	NC_048571.1	18079991	18090271	-	1797	LOC110527423	-	-	grancalcin isoform X2 [Oncorhynchus mykiss]	110527423	-	-	-	-
LOC110519048	467.397	127.234	807.561	6.34707	2.66609	4.75691e-05	0.00197342	Up Regulation	NC_048581.1	9086192	9109227	+	6059	LOC110519048	-	K10352	myosin heavy chain, fast skeletal muscle [Oncorhynchus mykiss]	110519048	-	-	-	ko05130(Pathogenic Escherichia coli infection);ko04810(Regulation of actin cytoskeleton);ko04530(Tight junction);ko04270(Vascular smooth muscle contraction)
LOC110528427	24.611	44.4429	4.77904	0.107532	-3.21716	4.82075e-05	0.00199773	Down Regulation	NC_048571.1	71869612	71872601	-	2297	LOC110528427	-	K09228	zinc finger protein 569-like [Oncorhynchus mykiss]	110528427	-	-	-	ko05168(Herpes simplex virus 1 infection)
LOC110538519	1057.49	469.912	1645.07	3.50081	1.80769	4.85795e-05	0.00201096	Up Regulation	NC_048576.1	78649526	78654202	-	1683	LOC110538519	-	-	uncharacterized protein LOC110538519 isoform X1 [Oncorhynchus mykiss]	110538519	-	-	-	-
ssuh2rs1	579.42	255.366	903.474	3.53795	1.82292	4.88633e-05	0.00202051	Up Regulation	NC_048580.1	60979621	61013031	+	2241	ssuh2rs1	-	-	protein SSUH2 homolog [Oncorhynchus mykiss]	110492488	-	-	-	-
si:ch73-141c7.1	124.992	48.7026	201.282	4.13287	2.04714	4.89397e-05	0.00202148	Up Regulation	NC_048576.1	70745535	70750237	+	1226	si:ch73-141c7.1	-	K18588	coenzyme Q-binding protein COQ10 homolog, mitochondrial [Oncorhynchus mykiss]	110538200	-	-	-	-
cyyr1	8.75911	17.5182	0	0	#NAME?	4.93735e-05	0.00203719	Down Regulation	NC_048571.1	26035647	26045458	-	1782	cyyr1	-	-	cysteine and tyrosine-rich protein 1 isoform X1 [Oncorhynchus mykiss]	110528821	-	-	-	-
LOC110489876	79.3704	28.4773	130.263	4.5743	2.19355	4.99187e-05	0.00205746	Up Regulation	NC_048579.1	25717772	25736878	-	2139	LOC110489876	GO:0003953	K01242	ADP-ribosyl cyclase/cyclic ADP-ribose hydrolase 1 [Oncorhynchus mykiss]	110489876	-	-	GO:0003953//NAD+ nucleosidase activity;	ko04972(Pancreatic secretion);ko04970(Salivary secretion);ko04921(Oxytocin signaling pathway);ko04640(Hematopoietic cell lineage);ko04020(Calcium signaling pathway);ko00760(Nicotinate and nicotinamide metabolism)
LOC110506379	53.4321	89.7428	17.1214	0.190783	-2.38999	5.10657e-05	0.00210246	Down Regulation	NC_048590.1	20995259	21033710	-	5444	LOC110506379	GO:0003677;GO:0003682;GO:0005634;GO:0010468;GO:0045892	K09236	teashirt homolog 3 [Oncorhynchus mykiss]	110506379	GO:0010468//regulation of gene expression;GO:0045892//negative regulation of transcription, DNA-templated;	GO:0005634//nucleus;	GO:0003677//DNA binding;GO:0003682//chromatin binding;	ko04391(Hippo signaling pathway - fly)
LOC110496406	153.34	61.2099	245.47	4.0103	2.00371	5.17083e-05	0.00212662	Up Regulation	NC_048582.1	48801544	48802991	+	1448	LOC110496406	-	K17527	intelectin-like [Oncorhynchus mykiss]	110496406	-	-	-	-
LOC110504156	19.9567	37.1564	2.7569	0.0741972	-3.75249	5.19862e-05	0.00213374	Down Regulation	NC_050571.1	32985206	33000002	+	3529	LOC110504156	-	K05421	uncharacterized protein LOC110504156 [Oncorhynchus mykiss]	110504156	-	-	-	ko04060(Cytokine-cytokine receptor interaction)
adamts1	492.536	768.285	216.787	0.282171	-1.82536	5.19933e-05	0.00213374	Down Regulation	NC_048571.1	26047765	26055447	-	4842	adamts1	GO:0004222;GO:0005576;GO:0006508;GO:0008233;GO:0008237;GO:0008270;GO:0016787;GO:0031012;GO:0046872	K08617	A disintegrin and metalloproteinase with thrombospondin motifs 1 [Oncorhynchus mykiss]	110527585	GO:0006508//proteolysis;	GO:0005576//extracellular region;GO:0031012//extracellular matrix;	GO:0004222//metalloendopeptidase activity;GO:0008233//peptidase activity;GO:0008237//metallopeptidase activity;GO:0008270//zinc ion binding;GO:0016787//hydrolase activity;GO:0046872//metal ion binding;	-
LOC110521644	67.9131	113.082	22.7441	0.20113	-2.3138	5.25081e-05	0.00215052	Down Regulation	NC_050570.1	27356263	27427670	-	3828	LOC110521644	GO:0000976;GO:0005515	-	PR domain zinc finger protein 5 isoform X1 [Oncorhynchus mykiss]	110521644	-	-	GO:0000976//transcription cis-regulatory region binding;GO:0005515//protein binding;	-
LOC110530334	163.965	66.4503	261.48	3.93497	1.97635	5.2515e-05	0.00215052	Up Regulation	NC_048572.1	64547680	64551206	+	2019	LOC110530334	GO:0005783;GO:0016020;GO:0016021;GO:0016746	-	transmembrane protein 68 isoform X1 [Oncorhynchus mykiss]	110530334	-	GO:0005783//endoplasmic reticulum;GO:0016020//membrane;GO:0016021//integral component of membrane;	GO:0016746//acyltransferase activity;	-
thsd7aa	19.1294	35.5199	2.73886	0.0771077	-3.69698	5.33021e-05	0.00218041	Down Regulation	NC_048582.1	50599955	50755992	-	8110	thsd7aa	-	-	thrombospondin type-1 domain-containing protein 7A [Oncorhynchus mykiss]	110496444	-	-	-	-
cxcf1b	1197.98	123.827	2272.14	18.3493	4.19765	5.43888e-05	0.00222248	Up Regulation	NC_048581.1	25804975	25806138	-	330	cxcf1b	GO:0005615;GO:0006955;GO:0008009	K12672	chemokine CXCF1b precursor [Oncorhynchus mykiss]	101268933	GO:0006955//immune response;	GO:0005615//extracellular space;	GO:0008009//chemokine activity;	ko04620(Toll-like receptor signaling pathway);ko04062(Chemokine signaling pathway);ko04061(Viral protein interaction with cytokine and cytokine receptor);ko04060(Cytokine-cytokine receptor interaction)
LOC110529566	3264.23	86.3789	6442.08	74.5792	6.2207	5.4507e-05	0.00222493	Up Regulation	NC_048565.1	8192682	8199666	+	1920	LOC110529566	-	K04819	5-hydroxytryptamine receptor 3A [Oncorhynchus mykiss]	110529566	-	-	-	ko04742(Taste transduction);ko04726(Serotonergic synapse)
LOC110537106	28.7192	54.9415	2.49695	0.0454473	-4.45966	5.48833e-05	0.00223789	Down Regulation	NC_048576.1	17863517	17886525	+	2144	LOC110537106	-	-	dematin isoform X1 [Oncorhynchus mykiss]	110537106	-	-	-	-
LOC110533185	126.179	203.983	48.3755	0.237155	-2.0761	5.51042e-05	0.0022445	Down Regulation	NC_048574.1	64304499	64714587	-	14366	LOC110533185	-	-	teneurin-3 isoform X1 [Oncorhynchus mykiss]	110533185	-	-	-	-
LOC110501444	492.334	215.674	768.993	3.56553	1.83411	5.54381e-05	0.00225569	Up Regulation	NC_048586.1	14565191	14570768	-	1588	LOC110501444	GO:0006508;GO:0016805;GO:0070004	K14358	secernin-3 [Oncorhynchus mykiss]	110501444	GO:0006508//proteolysis;	-	GO:0016805//dipeptidase activity;GO:0070004//cysteine-type exopeptidase activity;	-
LOC110524078	39.4187	68.031	10.8064	0.158845	-2.65431	5.65047e-05	0.00229663	Down Regulation	NC_048569.1	55550621	55726193	-	3506	LOC110524078	-	K09168	nuclear factor 1 A-type isoform X1 [Oncorhynchus mykiss]	110524078	-	-	-	-
LOC110503405	201.644	318.386	84.9034	0.266668	-1.90688	5.66426e-05	0.00229883	Down Regulation	NC_048588.1	39396023	39629211	+	4200	LOC110503405	-	K18283	cGMP-dependent 3',5'-cyclic phosphodiesterase isoform X1 [Oncorhynchus mykiss]	110503405	-	-	-	ko05032(Morphine addiction);ko04925(Aldosterone synthesis and secretion);ko04740(Olfactory transduction);ko04022(cGMP-PKG signaling pathway);ko00230(Purine metabolism)
LOC118940334	33.1528	8.36536	57.9403	6.92621	2.79207	5.66951e-05	0.00229883	Up Regulation	NC_048581.1	16281397	16330030	-	2315	LOC118940334	-	K08012	neutrophil cytosol factor 4-like [Oncorhynchus mykiss]	118940334	-	-	-	ko05417(Lipid and atherosclerosis);ko05415(Diabetic cardiomyopathy);ko05140(Leishmaniasis);ko05020(Prion disease);ko04670(Leukocyte transendothelial migration);ko04613(Neutrophil extracellular trap formation);ko04380(Osteoclast differentiation);ko04145(Phagosome)
LOC110520220	19.9316	3.24432	36.6188	11.2871	3.4966	5.67396e-05	0.00229883	Up Regulation	NC_048567.1	54668850	54672399	+	2079	LOC110520220	-	-	uncharacterized protein LOC110520220 [Oncorhynchus mykiss]	110520220	-	-	-	-
LOC110504514	1210.34	551.135	1869.54	3.39216	1.7622	5.71883e-05	0.00231182	Up Regulation	NC_048567.1	66732237	66747293	-	4429	LOC110504514	-	K06479	cell surface glycoprotein 1 isoform X1 [Oncorhynchus mykiss]	110504514	-	-	-	ko04650(Natural killer cell mediated cytotoxicity)
LOC110509735	868.618	1346.9	390.334	0.289801	-1.78687	5.72104e-05	0.00231182	Down Regulation	NC_048593.1	17428405	17477564	-	7200	LOC110509735	GO:0000166;GO:0004672;GO:0004674;GO:0005524;GO:0006468;GO:0006914;GO:0106310;GO:0106311	K08269	serine/threonine-protein kinase ULK1 isoform X1 [Oncorhynchus mykiss]	110509735	GO:0006468//protein phosphorylation;GO:0006914//autophagy;	-	GO:0000166//nucleotide binding;GO:0004672//protein kinase activity;GO:0004674//protein serine/threonine kinase activity;GO:0005524//ATP binding;GO:0106310//protein serine kinase activity;GO:0106311//protein serine/threonine kinase activity;	ko05022(Pathways of neurodegeneration - multiple diseases);ko05017(Spinocerebellar ataxia);ko05016(Huntington disease);ko05014(Amyotrophic lateral sclerosis);ko05010(Alzheimer disease);ko04212(Longevity regulating pathway - worm);ko04150(mTOR signaling pathway);ko04140(Autophagy - animal);ko04139(Mitophagy - yeast);ko04138(Autophagy - yeast);ko04136(Autophagy - other)
LOC110521363	383.526	595.844	171.208	0.287336	-1.79919	5.72423e-05	0.00231182	Down Regulation	NC_050570.1	13391307	13433028	+	3509	LOC110521363	-	K12327	non-muscle caldesmon [Oncorhynchus mykiss]	110521363	-	-	-	ko04270(Vascular smooth muscle contraction)
LOC110505307	77.1762	126.839	27.5135	0.216917	-2.20479	5.82364e-05	0.00234948	Down Regulation	NC_048589.1	8341945	8369125	+	3647	LOC110505307	-	K17926	sorting nexin-14 isoform X1 [Oncorhynchus mykiss]	110505307	-	-	-	-
khnyn	607.799	270.358	945.24	3.49626	1.80581	5.8956e-05	0.002376	Up Regulation	NC_048573.1	12984096	13006280	+	8264	khnyn	-	-	NEDD4-binding protein 1 [Oncorhynchus mykiss]	110531495	-	-	-	-
LOC110492532	600.886	269.711	932.061	3.45578	1.78901	5.9796e-05	0.00240731	Up Regulation	NC_048580.1	64220384	64236499	-	5629	LOC110492532	GO:0010508;GO:0045893	-	tumor protein p53-inducible nuclear protein 2 isoform X1 [Oncorhynchus mykiss]	110492532	GO:0010508//positive regulation of autophagy;GO:0045893//positive regulation of transcription, DNA-templated;	-	-	-
LOC110494674	221.789	94.3002	349.278	3.70389	1.88904	6.0547e-05	0.00243497	Up Regulation	NC_048581.1	80783735	80842201	-	5170	LOC110494674	-	K13576	sodium-coupled neutral amino acid transporter 3 isoform X1 [Oncorhynchus mykiss]	110494674	-	-	-	ko04964(Proximal tubule bicarbonate reclamation);ko04727(GABAergic synapse);ko04724(Glutamatergic synapse)
LOC110525659	121.486	197.399	45.5735	0.23087	-2.11485	6.07508e-05	0.0024406	Down Regulation	NC_048570.1	28044805	28105169	-	8846	LOC110525659	GO:0004888;GO:0004930;GO:0005515;GO:0007166;GO:0007186;GO:0016020;GO:0016021	K08461	adhesion G protein-coupled receptor A2 [Oncorhynchus mykiss]	110525659	GO:0007166//cell surface receptor signaling pathway;GO:0007186//G protein-coupled receptor signaling pathway;	GO:0016020//membrane;GO:0016021//integral component of membrane;	GO:0004888//transmembrane signaling receptor activity;GO:0004930//G protein-coupled receptor activity;GO:0005515//protein binding;	-
LOC118936838	119.556	192.065	47.047	0.244954	-2.02942	6.08931e-05	0.00244374	Down Regulation	NC_048574.1	83704588	83723260	-	4523	LOC118936838	-	-	NACHT, LRR and PYD domains-containing protein 3-like isoform X1 [Oncorhynchus mykiss]	118936838	-	-	-	-
LOC110522488	354.943	64.8724	645.014	9.9428	3.31365	6.10027e-05	0.00244556	Up Regulation	NC_048568.1	31169651	31182712	+	5538	LOC110522488	GO:0000166;GO:0005524;GO:0006457;GO:0016887;GO:0051082	K04079	heat shock protein HSP 90-alpha isoform X2 [Oncorhynchus mykiss]	110522488	GO:0006457//protein folding;	-	GO:0000166//nucleotide binding;GO:0005524//ATP binding;GO:0016887//ATP hydrolysis activity;GO:0051082//unfolded protein binding;	ko05418(Fluid shear stress and atherosclerosis);ko05417(Lipid and atherosclerosis);ko05215(Prostate cancer);ko05207(Chemical carcinogenesis - receptor activation);ko05200(Pathways in cancer);ko05132(Salmonella infection);ko04915(Estrogen signaling pathway);ko04914(Progesterone-mediated oocyte maturation);ko04659(Th17 cell differentiation);ko04657(IL-17 signaling pathway);ko04626(Plant-pathogen in…
LOC110503917	108.43	175.445	41.4159	0.236063	-2.08276	6.11035e-05	0.00244703	Down Regulation	NC_048588.1	18272508	18283939	+	1885	LOC110503917	-	K11314	transcriptional adapter 2-alpha isoform X1 [Oncorhynchus mykiss]	110503917	-	-	-	-
LOC110490235	63.6167	21.5839	105.649	4.89483	2.29126	6.14417e-05	0.00245764	Up Regulation	NC_048579.1	50104336	50144805	-	3143	LOC110490235	-	K15591	transcription factor EC isoform X1 [Oncorhynchus mykiss]	110490235	-	-	-	-
LOC110510013	636.423	983.048	289.799	0.294797	-1.76221	6.14975e-05	0.00245764	Down Regulation	NC_048593.1	30456185	30503162	-	5197	LOC110510013	-	K08023	latent-transforming growth factor beta-binding protein 3 isoform X1 [Oncorhynchus mykiss]	110510013	-	-	-	-
LOC110494090	12.0019	24.0037	0	0	#NAME?	6.1972e-05	0.0024704	Down Regulation	NC_048581.1	53969497	53977112	+	2228	LOC110494090	GO:0004930;GO:0004990;GO:0005000;GO:0007186;GO:0016021	K04229	isotocin receptor-like [Oncorhynchus mykiss]	110494090	GO:0007186//G protein-coupled receptor signaling pathway;	GO:0016021//integral component of membrane;	GO:0004930//G protein-coupled receptor activity;GO:0004990//oxytocin receptor activity;GO:0005000//vasopressin receptor activity;	ko04921(Oxytocin signaling pathway);ko04080(Neuroactive ligand-receptor interaction);ko04024(cAMP signaling pathway);ko04020(Calcium signaling pathway)
LOC110490382	18.0473	33.5796	2.51499	0.0748963	-3.73896	6.20193e-05	0.0024704	Down Regulation	NC_048579.1	57067583	57083996	+	7046	LOC110490382	GO:0005515	-	tetratricopeptide repeat protein 41 [Oncorhynchus mykiss]	110490382	-	-	GO:0005515//protein binding;	-
rer1	318.418	141.26	495.577	3.50826	1.81075	6.20204e-05	0.0024704	Up Regulation	NC_048573.1	43676739	43696699	-	3146	rer1	GO:0016021	-	protein RER1 isoform X1 [Oncorhynchus mykiss]	110532162	-	GO:0016021//integral component of membrane;	-	-
LOC110504199	135.397	215.756	55.0379	0.255093	-1.9709	6.2076e-05	0.0024704	Down Regulation	NC_048589.1	18318859	18346923	-	5954	LOC110504199	-	K16196	LOW QUALITY PROTEIN: eIF-2-alpha kinase GCN2-like [Oncorhynchus mykiss]	110504199	-	-	-	ko05168(Herpes simplex virus 1 infection);ko05162(Measles);ko05160(Hepatitis C);ko04141(Protein processing in endoplasmic reticulum);ko04140(Autophagy - animal);ko04138(Autophagy - yeast)
LOC110508907	206.267	353.962	58.5715	0.165474	-2.59532	6.26451e-05	0.00249045	Down Regulation	NC_048592.1	30144035	30187260	-	3179	LOC110508907	GO:0005515;GO:0007165	K02649	phosphatidylinositol 3-kinase regulatory subunit gamma isoform X1 [Oncorhynchus mykiss]	110508907	GO:0007165//signal transduction;	-	GO:0005515//protein binding;	ko05418(Fluid shear stress and atherosclerosis);ko05417(Lipid and atherosclerosis);ko05415(Diabetic cardiomyopathy);ko05235(PD-L1 expression and PD-1 checkpoint pathway in cancer);ko05231(Choline metabolism in cancer);ko05230(Central carbon metabolism in cancer);ko05226(Gastric cancer);ko05225(Hepatocellular carcinoma);ko05224(Breast cancer);ko05223(Non-small cell lung cancer);ko05222(Small cell …
LOC110531570	2404.47	1082.5	3726.45	3.44246	1.78344	6.3203e-05	0.00251001	Up Regulation	NC_048573.1	15285883	15321030	-	7696	LOC110531570	-	K12331	rho guanine nucleotide exchange factor 11 isoform X1 [Oncorhynchus mykiss]	110531570	-	-	-	ko05200(Pathways in cancer);ko05163(Human cytomegalovirus infection);ko05130(Pathogenic Escherichia coli infection);ko04928(Parathyroid hormone synthesis, secretion and action);ko04270(Vascular smooth muscle contraction)
LOC110535303	35.9718	62.3009	9.64261	0.154775	-2.69176	6.33664e-05	0.00251389	Down Regulation	NC_048575.1	14121400	14207555	+	3019	LOC110535303	GO:0005515	-	LIM zinc-binding domain-containing Nebulette [Oncorhynchus mykiss]	110535303	-	-	GO:0005515//protein binding;	-
LOC110537448	1501.04	590.324	2411.76	4.08549	2.03051	6.35307e-05	0.00251778	Up Regulation	NC_048576.1	31493557	31542108	+	4442	LOC110537448	GO:0004843;GO:0005515;GO:0006511;GO:0016579	K11849	ubiquitin carboxyl-terminal hydrolase 25 isoform X1 [Oncorhynchus mykiss]	110537448	GO:0006511//ubiquitin-dependent protein catabolic process;GO:0016579//protein deubiquitination;	-	GO:0004843//thiol-dependent deubiquitinase;GO:0005515//protein binding;	ko04657(IL-17 signaling pathway)
LOC110486196	458.776	203.144	714.407	3.51675	1.81424	6.40597e-05	0.00253548	Up Regulation	NC_048577.1	34955716	34966896	-	1758	LOC110486196	-	K10579	NEDD8-conjugating enzyme Ubc12 [Oncorhynchus mykiss]	110486196	-	-	-	ko04120(Ubiquitin mediated proteolysis)
LOC110531571	258.069	58.9342	457.204	7.75786	2.95566	6.41642e-05	0.00253548	Up Regulation	NC_048573.1	15270190	15281871	-	6780	LOC110531571	-	K04510	vang-like protein 2 [Oncorhynchus mykiss]	110531571	-	-	-	ko04310(Wnt signaling pathway)
LOC110537536	88.9069	146.463	31.351	0.214054	-2.22395	6.42218e-05	0.00253548	Down Regulation	NC_048576.1	37066966	37123809	+	3044	LOC110537536	-	-	collagen alpha-1(XXVI) chain [Oncorhynchus mykiss]	110537536	-	-	-	-
dlgap4b	81.3801	29.4646	133.296	4.52392	2.17757	6.42432e-05	0.00253548	Up Regulation	NC_048581.1	46164478	46239382	+	10427	dlgap4b	GO:0023052	-	disks large-associated protein 4 isoform X1 [Oncorhynchus mykiss]	110493967	GO:0023052//signaling;	-	-	-
LOC110499269	673.661	309.279	1038.04	3.35634	1.74689	6.49901e-05	0.0025623	Up Regulation	NC_048584.1	26970021	26972492	+	1071	LOC110499269	-	K02732	proteasome subunit beta type-1-B [Oncorhynchus mykiss]	110499269	-	-	-	ko05022(Pathways of neurodegeneration - multiple diseases);ko05020(Prion disease);ko05017(Spinocerebellar ataxia);ko05016(Huntington disease);ko05014(Amyotrophic lateral sclerosis);ko05012(Parkinson disease);ko05010(Alzheimer disease);ko03050(Proteasome)
LOC110508468	50.9084	88.4497	13.3672	0.151127	-2.72616	6.51358e-05	0.00256508	Down Regulation	NC_048592.1	9500029	9540206	-	3674	LOC110508468	GO:0003810;GO:0018149	K05619	protein-glutamine gamma-glutamyltransferase K [Oncorhynchus mykiss]	110508468	GO:0018149//peptide cross-linking;	-	GO:0003810//protein-glutamine gamma-glutamyltransferase activity;	-
LOC110531481	325.507	553.881	97.1322	0.175367	-2.51155	6.5195e-05	0.00256508	Down Regulation	NC_048573.1	12552125	12562614	-	2924	LOC110531481	GO:0004252;GO:0005515;GO:0005520;GO:0005576;GO:0006508	K08785	serine protease HTRA3 isoform X1 [Oncorhynchus mykiss]	110531481	GO:0006508//proteolysis;	GO:0005576//extracellular region;	GO:0004252//serine-type endopeptidase activity;GO:0005515//protein binding;GO:0005520//insulin-like growth factor binding;	-
uchl3	438.572	196.439	680.704	3.46521	1.79294	6.54923e-05	0.00257412	Up Regulation	NC_048586.1	858239	871485	-	1821	uchl3	-	K05609	ubiquitin carboxyl-terminal hydrolase isozyme L3 [Oncorhynchus mykiss]	110501242	-	-	-	-
LOC110508458	8.59727	17.1945	0	0	#NAME?	6.57838e-05	0.00258291	Down Regulation	NC_048592.1	9107174	9123547	-	4148	LOC110508458	-	K00889	phosphatidylinositol 4-phosphate 5-kinase type-1 gamma isoform X1 [Oncorhynchus mykiss]	110508458	-	-	-	ko05231(Choline metabolism in cancer);ko05135(Yersinia infection);ko04810(Regulation of actin cytoskeleton);ko04666(Fc gamma R-mediated phagocytosis);ko04510(Focal adhesion);ko04144(Endocytosis);ko04139(Mitophagy - yeast);ko04072(Phospholipase D signaling pathway);ko04070(Phosphatidylinositol signaling system);ko04011(MAPK signaling pathway - yeast);ko00562(Inositol phosphate metabolism)
smpx	471.715	212.281	731.148	3.44425	1.78419	6.58698e-05	0.00258363	Up Regulation	NC_048579.1	211098	247158	-	1892	smpx	-	-	small muscular protein [Oncorhynchus mykiss]	110489506	-	-	-	-
LOC100136317	2092.95	969.246	3216.66	3.31872	1.73063	6.64813e-05	0.00260493	Up Regulation	NC_048575.1	16834398	16842818	-	1361	LOC100136317	GO:0005125;GO:0005164;GO:0005615;GO:0006955;GO:0016020;GO:0046872	K04721	TNF superfamily member 10-like protein [Oncorhynchus mykiss]	100136317	GO:0006955//immune response;	GO:0005615//extracellular space;GO:0016020//membrane;	GO:0005125//cytokine activity;GO:0005164//tumor necrosis factor receptor binding;GO:0046872//metal ion binding;	ko05417(Lipid and atherosclerosis);ko05164(Influenza A);ko05132(Salmonella infection);ko05130(Pathogenic Escherichia coli infection);ko04650(Natural killer cell mediated cytotoxicity);ko04217(Necroptosis);ko04210(Apoptosis);ko04068(FoxO signaling pathway);ko04061(Viral protein interaction with cytokine and cytokine receptor);ko04060(Cytokine-cytokine receptor interaction)
LOC110517712	586.764	251.538	921.99	3.6654	1.87397	6.66542e-05	0.00260902	Up Regulation	NW_023493662.1	839539	865672	+	2091	LOC110517712	-	-	E3 ubiquitin-protein ligase TRIM11-like isoform X1 [Oncorhynchus mykiss]	110517712	-	-	-	-
LOC118943934	240.079	105.537	374.62	3.54964	1.82767	6.84456e-05	0.00267424	Up Regulation	NC_048587.1	62119930	62147728	-	2680	LOC118943934	-	K06712	butyrophilin subfamily 2 member A1-like isoform X1 [Oncorhynchus mykiss]	118943934	-	-	-	-
LOC110502559	119.879	192.915	46.8422	0.242813	-2.04208	6.84605e-05	0.00267424	Down Regulation	NC_048587.1	30154069	30504037	-	8164	LOC110502559	GO:0005515	-	attractin-like protein 1 isoform X1 [Oncorhynchus mykiss]	110502559	-	-	GO:0005515//protein binding;	-
LOC110505044	55.3558	92.4451	18.2665	0.197592	-2.3394	6.87183e-05	0.00267889	Down Regulation	NC_050571.1	33156941	33167435	-	1833	LOC110505044	-	K08230	solute carrier family 43 member 3 [Oncorhynchus mykiss]	110505044	-	-	-	-
dnajc3a	196.063	82.9808	309.146	3.72551	1.89744	6.87202e-05	0.00267889	Up Regulation	NC_048567.1	51111845	51126305	-	2088	dnajc3a	GO:0005515	K09523	dnaJ homolog subfamily C member 3a isoform X1 [Oncorhynchus mykiss]	110520159	-	-	GO:0005515//protein binding;	ko05164(Influenza A);ko04141(Protein processing in endoplasmic reticulum)
LOC110520143	119.253	205.987	32.5194	0.157871	-2.66318	6.87973e-05	0.00267916	Down Regulation	NC_048567.1	50546066	50585895	-	5422	LOC110520143	GO:0004222;GO:0006508;GO:0008237;GO:0016020;GO:0016021;GO:0048856	K06837	disintegrin and metalloproteinase domain-containing protein 23 isoform X1 [Oncorhynchus mykiss]	110520143	GO:0006508//proteolysis;GO:0048856//anatomical structure development;	GO:0016020//membrane;GO:0016021//integral component of membrane;	GO:0004222//metalloendopeptidase activity;GO:0008237//metallopeptidase activity;	-
LOC118938881	69.0017	10.6654	127.338	11.9394	3.57766	6.98311e-05	0.00271437	Up Regulation	NC_048579.1	80235130	80241078	-	1054	LOC118938881	-	K10293	F-box only protein 7-like [Oncorhynchus mykiss]	118938881	-	-	-	-
LOC110534110	19.335	35.9885	2.68139	0.0745068	-3.74648	6.98439e-05	0.00271437	Down Regulation	NC_048574.1	46888000	46894991	+	2851	LOC110534110	GO:0003979;GO:0016616;GO:0051287	K00012	UDP-glucose 6-dehydrogenase [Oncorhynchus mykiss]	110534110	-	-	GO:0003979//UDP-glucose 6-dehydrogenase activity;GO:0016616//oxidoreductase activity, acting on the CH-OH group of donors, NAD or NADP as acceptor;GO:0051287//NAD binding;	ko00541(O-Antigen nucleotide sugar biosynthesis);ko00520(Amino sugar and nucleotide sugar metabolism);ko00053(Ascorbate and aldarate metabolism);ko00040(Pentose and glucuronate interconversions)
fkbp14	74.2652	122.784	25.7467	0.209691	-2.25366	7.0991e-05	0.00275614	Down Regulation	NC_050572.1	5772845	5779703	-	1421	fkbp14	-	K09577	peptidyl-prolyl cis-trans isomerase FKBP14 [Oncorhynchus mykiss]	110487840	-	-	-	-
LOC110498125	645.167	1013.52	276.81	0.273117	-1.87241	7.11371e-05	0.00275901	Down Regulation	NC_048583.1	54912460	54923456	+	3666	LOC110498125	GO:0000166;GO:0009166;GO:0016787;GO:0016788;GO:0046872	K19970	snake venom 5'-nucleotidase [Oncorhynchus mykiss]	110498125	GO:0009166//nucleotide catabolic process;	-	GO:0000166//nucleotide binding;GO:0016787//hydrolase activity;GO:0016788//hydrolase activity, acting on ester bonds;GO:0046872//metal ion binding;	ko00760(Nicotinate and nicotinamide metabolism);ko00240(Pyrimidine metabolism);ko00230(Purine metabolism)
twist3	316.366	499.326	133.406	0.267172	-1.90416	7.14271e-05	0.00276744	Down Regulation	NC_048573.1	54926728	54934570	+	3667	twist3	-	K09069	twist-related protein 2 [Oncorhynchus mykiss]	110532400	-	-	-	ko05205(Proteoglycans in cancer)
LOC118941197	25.9579	1.19335	50.7225	42.5042	5.40953	7.15447e-05	0.00276918	Up Regulation	NC_048565.1	16555492	16562184	+	1151	LOC118941197	-	-	uncharacterized protein LOC118941197 [Oncorhynchus mykiss]	118941197	-	-	-	-
LOC100135840	3516.16	1642.05	5390.26	3.28264	1.71485	7.2204e-05	0.00279186	Up Regulation	NC_048593.1	21133409	21137594	+	2575	LOC100135840	GO:0005524;GO:0016887	K09490	endoplasmic reticulum chaperone BiP [Oncorhynchus mykiss]	100135840	-	-	GO:0005524//ATP binding;GO:0016887//ATP hydrolysis activity;	ko05417(Lipid and atherosclerosis);ko05022(Pathways of neurodegeneration - multiple diseases);ko05020(Prion disease);ko05014(Amyotrophic lateral sclerosis);ko05012(Parkinson disease);ko04918(Thyroid hormone synthesis);ko04612(Antigen processing and presentation);ko04141(Protein processing in endoplasmic reticulum);ko03060(Protein export)
LOC118940027	684.397	234.558	1134.24	4.83563	2.2737	7.24765e-05	0.00279956	Up Regulation	NC_048581.1	14565158	14577698	+	5971	LOC118940027	-	-	synaptogyrin-2-like [Oncorhynchus mykiss]	118940027	-	-	-	-
LOC110489566	51.8443	92.3833	11.3052	0.122373	-3.03064	7.28157e-05	0.00280982	Down Regulation	NC_048579.1	9871099	10153451	+	5274	LOC110489566	-	K06841	semaphorin-5A isoform X1 [Oncorhynchus mykiss]	110489566	-	-	-	ko04360(Axon guidance)
LOC100136119	92.6449	149.684	35.6057	0.237873	-2.07174	7.33025e-05	0.00282351	Down Regulation	NC_048577.1	58918836	58956176	-	4436	LOC100136119	-	K04359	platelet-derived growth factor subunit A [Oncorhynchus mykiss]	100136119	-	-	-	ko05418(Fluid shear stress and atherosclerosis);ko05231(Choline metabolism in cancer);ko05218(Melanoma);ko05215(Prostate cancer);ko05214(Glioma);ko05206(MicroRNAs in cancer);ko05202(Transcriptional misregulation in cancer);ko05200(Pathways in cancer);ko04810(Regulation of actin cytoskeleton);ko04630(JAK-STAT signaling pathway);ko04540(Gap junction);ko04510(Focal adhesion);ko04151(PI3K-Akt signali…
LOC110509624	730.338	323.451	1137.22	3.5159	1.8139	7.33448e-05	0.00282351	Up Regulation	NC_048566.1	20462689	20465854	-	1176	LOC110509624	-	-	retinol-binding protein 1 [Oncorhynchus mykiss]	110509624	-	-	-	-
LOC118936616	8.4165	16.833	0	0	#NAME?	7.33927e-05	0.00282351	Down Regulation	NC_048592.1	8480324	8522153	-	4247	LOC118936616	-	K10408	dynein heavy chain 11, axonemal-like [Oncorhynchus mykiss]	118936616	-	-	-	ko05022(Pathways of neurodegeneration - multiple diseases);ko05016(Huntington disease);ko05014(Amyotrophic lateral sclerosis)
LOC110485913	31.0431	54.2664	7.81994	0.144103	-2.79483	7.49828e-05	0.00288177	Down Regulation	NC_048577.1	20973244	20984654	+	1761	LOC110485913	GO:0006508;GO:0016805;GO:0070004	K14358	secernin-2 [Oncorhynchus mykiss]	110485913	GO:0006508//proteolysis;	-	GO:0016805//dipeptidase activity;GO:0070004//cysteine-type exopeptidase activity;	-
ccl13	58.2594	96.5649	19.9538	0.206636	-2.27483	7.60584e-05	0.00292017	Down Regulation	NC_048570.1	93606051	93653758	+	3922	ccl13	GO:0005576;GO:0005615;GO:0006955;GO:0008009	K16595	small inducible cytokine A13 isoform X1 [Oncorhynchus mykiss]	100301860	GO:0006955//immune response;	GO:0005576//extracellular region;GO:0005615//extracellular space;	GO:0008009//chemokine activity;	ko04064(NF-kappa B signaling pathway);ko04062(Chemokine signaling pathway);ko04061(Viral protein interaction with cytokine and cytokine receptor);ko04060(Cytokine-cytokine receptor interaction)
LOC110512948	53.4728	96.4415	10.504	0.108916	-3.19872	7.65774e-05	0.00293714	Down Regulation	NC_048574.1	83616530	83626527	-	3335	LOC110512948	-	-	protein NLRC3-like [Oncorhynchus mykiss]	110512948	-	-	-	-
LOC110490786	42.4243	71.969	12.8796	0.178961	-2.48228	7.72448e-05	0.00295976	Down Regulation	NC_048585.1	15870190	15889111	+	2269	LOC110490786	-	-	collagen alpha-2(IX) chain-like [Oncorhynchus mykiss]	110490786	-	-	-	-
LOC110507468	68.8395	23.9825	113.697	4.74081	2.24513	7.75931e-05	0.00296746	Up Regulation	NC_048591.1	9123596	9126312	+	1203	LOC110507468	-	K05901	flavin reductase (NADPH) [Oncorhynchus mykiss]	110507468	-	-	-	ko00860(Porphyrin metabolism);ko00740(Riboflavin metabolism)
LOC118938369	72.4913	27.1771	117.805	4.33473	2.11594	7.76015e-05	0.00296746	Up Regulation	NC_048577.1	70883984	70894392	+	1240	LOC118938369	-	-	uncharacterized protein LOC118938369 [Oncorhynchus mykiss]	118938369	-	-	-	-
LOC110509871	237.233	375.638	98.8291	0.263097	-1.92634	7.77596e-05	0.00296849	Down Regulation	NC_048593.1	25584559	25607056	-	7385	LOC110509871	-	K07528	dihydropyrimidinase-related protein 2 isoform X1 [Oncorhynchus mykiss]	110509871	-	-	-	ko04360(Axon guidance)
LOC110521416	130.045	208.456	51.634	0.247697	-2.01335	7.78299e-05	0.00296849	Down Regulation	NC_050570.1	16137720	16175545	-	6693	LOC110521416	GO:0004672;GO:0005524;GO:0006468	K08800	NUAK family SNF1-like kinase 1 [Oncorhynchus mykiss]	110521416	GO:0006468//protein phosphorylation;	-	GO:0004672//protein kinase activity;GO:0005524//ATP binding;	-
LOC110529644	164.973	21.7562	308.19	14.1656	3.82432	7.78971e-05	0.00296849	Up Regulation	NC_048572.1	23678831	23682862	-	1722	LOC110529644	-	-	uncharacterized protein LOC110529644 isoform X1 [Oncorhynchus mykiss]	110529644	-	-	-	-
LOC110509537	1225.38	564.967	1885.79	3.33788	1.73893	7.79399e-05	0.00296849	Up Regulation	NC_048567.1	11737950	11747921	+	3015	LOC110509537	GO:0005515;GO:0006915;GO:0007165;GO:0016020;GO:0016021;GO:0045087;GO:0110165	K03158	tumor necrosis factor receptor superfamily member 1A isoform X1 [Oncorhynchus mykiss]	110509537	GO:0006915//apoptotic process;GO:0007165//signal transduction;GO:0045087//innate immune response;	GO:0016020//membrane;GO:0016021//integral component of membrane;GO:0110165//cellular anatomical entity;	GO:0005515//protein binding;	ko05418(Fluid shear stress and atherosclerosis);ko05417(Lipid and atherosclerosis);ko05171(Coronavirus disease - COVID-19);ko05170(Human immunodeficiency virus 1 infection);ko05168(Herpes simplex virus 1 infection);ko05167(Kaposi sarcoma-associated herpesvirus infection);ko05166(Human T-cell leukemia virus 1 infection);ko05165(Human papillomavirus infection);ko05164(Influenza A);ko05163(Human cyt…
LOC110509646	101.63	39.0185	164.242	4.20933	2.07359	7.8109e-05	0.00297196	Up Regulation	NC_048566.1	20364572	20372023	+	3319	LOC110509646	GO:0016021;GO:0016192	K08510	vesicle-associated membrane protein 1 [Oncorhynchus mykiss]	110509646	GO:0016192//vesicle-mediated transport;	GO:0016021//integral component of membrane;	-	ko04130(SNARE interactions in vesicular transport)
LOC110528794	23.5276	5.11807	41.9372	8.19395	3.03456	7.82859e-05	0.00297572	Up Regulation	NC_048565.1	72202814	72251916	-	4009	LOC110528794	-	K13073	polymeric immunoglobulin receptor-like isoform X1 [Oncorhynchus mykiss]	110528794	-	-	-	ko04672(Intestinal immune network for IgA production)
LOC110529112	285.156	447.048	123.263	0.275727	-1.85869	7.89276e-05	0.00299713	Down Regulation	NC_048565.1	73715221	73810555	+	5994	LOC110529112	GO:0005515;GO:0035091	-	SH3 and PX domain-containing protein 2A isoform X1 [Oncorhynchus mykiss]	110529112	-	-	GO:0005515//protein binding;GO:0035091//phosphatidylinositol binding;	-
LOC110499008	84.8785	31.9349	137.822	4.31572	2.1096	7.91458e-05	0.00300242	Up Regulation	NC_048584.1	13157784	13170700	-	2512	LOC110499008	GO:0005515	-	leucine-rich glioma-inactivated protein 1 [Oncorhynchus mykiss]	110499008	-	-	GO:0005515//protein binding;	-
LOC110497823	82.1782	134.883	29.4732	0.218509	-2.19424	7.94048e-05	0.00300925	Down Regulation	NC_048583.1	39689558	39692818	-	2511	LOC110497823	GO:0005515;GO:0005737	K10478	BTB/POZ domain-containing protein 6-B isoform X1 [Oncorhynchus mykiss]	110497823	-	GO:0005737//cytoplasm;	GO:0005515//protein binding;	-
LOC110492175	1002.55	1538	467.092	0.3037	-1.71928	7.96889e-05	0.00301702	Down Regulation	NC_048566.1	56633497	56637636	+	2260	LOC110492175	-	K17558	protein phosphatase 1 regulatory subunit 15B isoform X1 [Oncorhynchus mykiss]	110492175	-	-	-	-
LOC110537163	349.281	546.164	152.398	0.279032	-1.8415	8.07522e-05	0.00305424	Down Regulation	NC_048576.1	20891988	20912792	+	7084	LOC110537163	GO:0005096	-	small G protein signaling modulator 1 [Oncorhynchus mykiss]	110537163	-	-	GO:0005096//GTPase activator activity;	-
LOC110507653	255.502	111.766	399.237	3.57207	1.83676	8.08443e-05	0.0030547	Up Regulation	NC_048591.1	17219488	17227085	+	1990	LOC110507653	-	-	uncharacterized protein LOC110507653 isoform X1 [Oncorhynchus mykiss]	110507653	-	-	-	-
adamts10	255.454	402.133	108.774	0.270492	-1.88634	8.16481e-05	0.00308201	Down Regulation	NC_048569.1	66281727	66335345	-	5688	adamts10	-	K08625	A disintegrin and metalloproteinase with thrombospondin motifs 10 isoform X1 [Oncorhynchus mykiss]	110524375	-	-	-	-
LOC110524618	345.571	537.921	153.222	0.284841	-1.81177	8.27304e-05	0.00311978	Down Regulation	NC_048565.1	51850982	51886676	-	2500	LOC110524618	GO:0045892	-	periphilin-1 isoform X1 [Oncorhynchus mykiss]	110524618	GO:0045892//negative regulation of transcription, DNA-templated;	-	-	-
itga8	695.917	1229.56	162.273	0.131976	-2.92165	8.30712e-05	0.00312954	Down Regulation	NC_048567.1	21026137	21091292	+	7584	itga8	-	K06584	integrin alpha-8 [Oncorhynchus mykiss]	110513012	-	-	-	ko05414(Dilated cardiomyopathy);ko05412(Arrhythmogenic right ventricular cardiomyopathy);ko05410(Hypertrophic cardiomyopathy);ko05165(Human papillomavirus infection);ko04810(Regulation of actin cytoskeleton);ko04514(Cell adhesion molecules);ko04512(ECM-receptor interaction);ko04510(Focal adhesion);ko04151(PI3K-Akt signaling pathway)
aspn	114.888	198.226	31.5487	0.159155	-2.65149	8.35146e-05	0.00314313	Down Regulation	NC_048571.1	87169591	87198009	+	2929	aspn	-	K08120	asporin [Oncorhynchus mykiss]	110528668	-	-	-	-
LOC110492121	592.62	261.072	924.169	3.5399	1.82371	8.36569e-05	0.00314538	Up Regulation	NC_048580.1	45885240	45909573	-	4528	LOC110492121	GO:0005515;GO:0005737	-	spermatogenesis-associated serine-rich protein 2 [Oncorhynchus mykiss]	110492121	-	GO:0005737//cytoplasm;	GO:0005515//protein binding;	-
unc13bb	292.906	130.013	455.798	3.5058	1.80974	8.44652e-05	0.00317265	Up Regulation	NC_048569.1	35546545	35595618	+	8923	unc13bb	-	K15293	protein unc-13 homolog B isoform X1 [Oncorhynchus mykiss]	110522920	-	-	-	ko04721(Synaptic vesicle cycle)
LOC110533191	285.214	469.325	101.103	0.215422	-2.21476	8.47471e-05	0.0031801	Down Regulation	NC_048574.1	68236151	68283182	+	5662	LOC110533191	-	K06231	hedgehog-interacting protein isoform X1 [Oncorhynchus mykiss]	110533191	-	-	-	ko05217(Basal cell carcinoma);ko05200(Pathways in cancer);ko04340(Hedgehog signaling pathway);ko04024(cAMP signaling pathway)
LOC110508889	117.507	224.658	10.3567	0.0460998	-4.4391	8.50678e-05	0.00318395	Down Regulation	NC_048592.1	29410322	29661754	+	5637	LOC110508889	-	-	calsyntenin-2 [Oncorhynchus mykiss]	110508889	-	-	-	-
LOC110508193	112.232	180.928	43.536	0.240626	-2.05513	8.51245e-05	0.00318395	Down Regulation	NC_048592.1	26130427	26266904	-	2588	LOC110508193	-	K08107	glypican-1 [Oncorhynchus mykiss]	110508193	-	-	-	ko05418(Fluid shear stress and atherosclerosis);ko05205(Proteoglycans in cancer)
LOC110516499	180.431	74.6626	286.2	3.83324	1.93857	8.51764e-05	0.00318395	Up Regulation	NC_048581.1	2713556	2723485	-	2673	LOC110516499	-	-	uncharacterized protein LOC110516499 [Oncorhynchus mykiss]	110516499	-	-	-	-
prp14	327.906	45.2434	610.568	13.4952	3.75437	8.51836e-05	0.00318395	Up Regulation	NC_048593.1	27640978	27643345	+	494	prp14	-	K15261	Poly polymerase 14 [Oncorhynchus mykiss]	100301780	-	-	-	-
plaub	739.789	1134.7	344.883	0.303943	-1.71813	8.54251e-05	0.00318984	Down Regulation	NC_048584.1	39110890	39118850	+	1816	plaub	GO:0004252;GO:0006508;GO:0008236;GO:0031639	K01348	plasminogen activator, urokinase b isoform X1 [Oncorhynchus mykiss]	110499464	GO:0006508//proteolysis;GO:0031639//plasminogen activation;	-	GO:0004252//serine-type endopeptidase activity;GO:0008236//serine-type peptidase activity;	ko05215(Prostate cancer);ko05206(MicroRNAs in cancer);ko05205(Proteoglycans in cancer);ko05202(Transcriptional misregulation in cancer);ko04610(Complement and coagulation cascades);ko04064(NF-kappa B signaling pathway)
LOC110532144	61.6467	102.656	20.6371	0.201032	-2.31451	8.58706e-05	0.00320334	Down Regulation	NC_048573.1	42753276	42867302	+	5055	LOC110532144	GO:0005515;GO:0030215	K06840	semaphorin-3F isoform X1 [Oncorhynchus mykiss]	110532144	-	-	GO:0005515//protein binding;GO:0030215//semaphorin receptor binding;	ko04360(Axon guidance)
LOC110539162	385.844	152.038	619.651	4.07563	2.02702	8.65195e-05	0.0032244	Up Regulation	NC_048566.1	26550832	26559134	-	4827	LOC110539162	GO:0005515;GO:0042981	K08727	nucleotide-binding oligomerization domain-containing protein 1 isoform X1 [Oncorhynchus mykiss]	110539162	GO:0042981//regulation of apoptotic process;	-	GO:0005515//protein binding;	ko05133(Pertussis);ko05132(Salmonella infection);ko05131(Shigellosis);ko05120(Epithelial cell signaling in Helicobacter pylori infection);ko04621(NOD-like receptor signaling pathway)
nrp1a	116.025	186.884	45.1659	0.241678	-2.04884	8.67366e-05	0.00322933	Down Regulation	NC_048579.1	37847266	37960593	+	7640	nrp1a	-	K06724	neuropilin-1a isoform X1 [Oncorhynchus mykiss]	110490721	-	-	-	ko05171(Coronavirus disease - COVID-19);ko05166(Human T-cell leukemia virus 1 infection);ko04360(Axon guidance)
LOC110527311	11.5858	22.4612	0.710358	0.031626	-4.98275	8.71311e-05	0.00324085	Down Regulation	NC_048571.1	12620863	12693768	+	6909	LOC110527311	GO:0005576;GO:0007399;GO:0008083	K04358	fibroblast growth factor 14 isoform X1 [Oncorhynchus mykiss]	110527311	GO:0007399//nervous system development;	GO:0005576//extracellular region;	GO:0008083//growth factor activity;	ko05226(Gastric cancer);ko05224(Breast cancer);ko05218(Melanoma);ko05207(Chemical carcinogenesis - receptor activation);ko05200(Pathways in cancer);ko04810(Regulation of actin cytoskeleton);ko04151(PI3K-Akt signaling pathway);ko04020(Calcium signaling pathway);ko04015(Rap1 signaling pathway);ko04014(Ras signaling pathway);ko04010(MAPK signaling pathway)
LOC110528336	234.845	367.755	101.936	0.277183	-1.85109	8.74233e-05	0.00324855	Down Regulation	NC_048571.1	67970009	68059308	-	6430	LOC110528336	GO:0005515;GO:0007165	K07526	SLIT-ROBO Rho GTPase-activating protein 3 isoform X1 [Oncorhynchus mykiss]	110528336	GO:0007165//signal transduction;	-	GO:0005515//protein binding;	ko04360(Axon guidance)
adck1	134.795	55.7008	213.89	3.83998	1.9411	8.78127e-05	0.00325984	Up Regulation	NC_048583.1	24981116	25152976	+	2899	adck1	-	K08869	aarF domain-containing protein kinase 1 [Oncorhynchus mykiss]	110497550	-	-	-	-
LOC110505496	49.6511	15.5943	83.7079	5.36784	2.42434	8.92058e-05	0.00330834	Up Regulation	NC_048589.1	18035954	18046689	-	2314	LOC110505496	GO:0004888;GO:0004930;GO:0007166;GO:0007186;GO:0016021	K08463	adhesion G protein-coupled receptor G3 [Oncorhynchus mykiss]	110505496	GO:0007166//cell surface receptor signaling pathway;GO:0007186//G protein-coupled receptor signaling pathway;	GO:0016021//integral component of membrane;	GO:0004888//transmembrane signaling receptor activity;GO:0004930//G protein-coupled receptor activity;	-
LOC110496580	89.8045	145.363	34.2462	0.235591	-2.08564	8.95205e-05	0.00331678	Down Regulation	NC_048582.1	57336342	57373792	-	3563	LOC110496580	GO:0000122;GO:0003714	K19495	juxtaposed with another zinc finger protein 1 [Oncorhynchus mykiss]	110496580	GO:0000122//negative regulation of transcription by RNA polymerase II;	-	GO:0003714//transcription corepressor activity;	-
LOC110521483	269.281	117.91	420.653	3.56758	1.83495	9.01018e-05	0.00333508	Up Regulation	NC_050570.1	19154585	19168015	+	2248	LOC110521483	-	K20287	perilipin-3 [Oncorhynchus mykiss]	110521483	-	-	-	-
LOC110493897	110.234	179.943	40.5252	0.225211	-2.15065	9.03481e-05	0.00334095	Down Regulation	NC_048581.1	41641874	41706180	+	2962	LOC110493897	GO:0004725;GO:0007275;GO:0014706	K17620	eyes absent homolog 2 [Oncorhynchus mykiss]	110493897	GO:0007275//multicellular organism development;GO:0014706//striated muscle tissue development;	-	GO:0004725//protein tyrosine phosphatase activity;	-
LOC110528997	111.558	178.475	44.6402	0.25012	-1.99931	9.08409e-05	0.00335592	Down Regulation	NC_048571.1	64272734	64286936	-	3451	LOC110528997	-	K03155	protein timeless homolog [Oncorhynchus mykiss]	110528997	-	-	-	-
LOC110537663	36.324	69.5646	3.08334	0.0443235	-4.49578	9.1505e-05	0.00337718	Down Regulation	NC_048576.1	44634277	44693208	+	1654	LOC110537663	-	-	protein FAM168A isoform X1 [Oncorhynchus mykiss]	110537663	-	-	-	-
irf9	942.338	433.693	1450.98	3.34565	1.74229	9.23957e-05	0.00340676	Up Regulation	NC_048575.1	14433512	14441499	-	2772	irf9	GO:0000976;GO:0003700;GO:0005515;GO:0006355	K04693	interferon regulatory factor 9 isoform X1 [Oncorhynchus mykiss]	110535315	GO:0006355//regulation of transcription, DNA-templated;	-	GO:0000976//transcription cis-regulatory region binding;GO:0003700//DNA-binding transcription factor activity;GO:0005515//protein binding;	ko05203(Viral carcinogenesis);ko05171(Coronavirus disease - COVID-19);ko05169(Epstein-Barr virus infection);ko05168(Herpes simplex virus 1 infection);ko05167(Kaposi sarcoma-associated herpesvirus infection);ko05165(Human papillomavirus infection);ko05164(Influenza A);ko05162(Measles);ko05160(Hepatitis C);ko04630(JAK-STAT signaling pathway);ko04625(C-type lectin receptor signaling pathway);ko04621…
slc6a11a	159.699	258.154	61.2449	0.237242	-2.07557	9.25896e-05	0.00341061	Down Regulation	NC_048581.1	54592555	54622676	+	2274	slc6a11a	-	K05039	solute carrier family 6 member 11a [Oncorhynchus mykiss]	110494125	-	-	-	-
LOC110535608	570.134	262.589	877.679	3.3424	1.74089	9.38333e-05	0.00345308	Up Regulation	NC_048575.1	34444520	34450214	-	2614	LOC110535608	-	K12164	ubiquitin-like modifier-activating enzyme 5 [Oncorhynchus mykiss]	110535608	-	-	-	-
rnaset2l	284.455	125.472	443.437	3.53414	1.82136	9.55904e-05	0.00351435	Up Regulation	NC_048588.1	7122943	7128858	+	1858	rnaset2l	-	K01166	ribonuclease T2 isoform X1 [Oncorhynchus mykiss]	110503620	-	-	-	-
adam9	1254.26	590.619	1917.9	3.24727	1.69923	9.64862e-05	0.00354387	Up Regulation	NC_048570.1	50340035	50417982	+	5599	adam9	GO:0004222;GO:0006508;GO:0008237	K06834	disintegrin and metalloproteinase domain-containing protein 9 isoform X1 [Oncorhynchus mykiss]	110526098	GO:0006508//proteolysis;	-	GO:0004222//metalloendopeptidase activity;GO:0008237//metallopeptidase activity;	-
LOC110537709	89.761	156.218	23.3042	0.149178	-2.7449	9.76015e-05	0.00358138	Down Regulation	NC_048576.1	48781287	48905279	+	5344	LOC110537709	GO:0005881;GO:0016020	K06789	CXADR-like membrane protein isoform X1 [Oncorhynchus mykiss]	110537709	-	GO:0005881//cytoplasmic microtubule;GO:0016020//membrane;	-	-
LOC110498361	331.666	106.419	556.913	5.23319	2.38769	9.77298e-05	0.00358264	Up Regulation	NC_048565.1	18463007	18471679	+	2262	LOC110498361	-	K01758	cystathionine gamma-lyase [Oncorhynchus mykiss]	110498361	-	-	-	ko00450(Selenocompound metabolism);ko00270(Cysteine and methionine metabolism);ko00260(Glycine, serine and threonine metabolism)
nfil3-2	126.561	202.532	50.5911	0.249794	-2.00119	9.86017e-05	0.00360885	Down Regulation	NC_048576.1	77000960	77012928	+	4694	nfil3-2	GO:0003700;GO:0006355	K09059	putative uncharacterized protein DDB_G0268364 [Oncorhynchus mykiss]	110538296	GO:0006355//regulation of transcription, DNA-templated;	-	GO:0003700//DNA-binding transcription factor activity;	-
LOC110501709	47.7592	80.7486	14.7698	0.182911	-2.45078	9.86339e-05	0.00360885	Down Regulation	NC_048586.1	29500150	29589083	+	3411	LOC110501709	-	-	ecto-NOX disulfide-thiol exchanger 1 [Oncorhynchus mykiss]	110501709	-	-	-	-
bcl2l13	401.498	622.275	180.722	0.290421	-1.78378	9.92508e-05	0.00362314	Down Regulation	NC_048566.1	85766088	85802952	-	3702	bcl2l13	GO:0006915;GO:0042981	K15485	bcl-2-like protein 13 [Oncorhynchus mykiss]	110498172	GO:0006915//apoptotic process;GO:0042981//regulation of apoptotic process;	-	-	ko05134(Legionellosis);ko04137(Mitophagy - animal)
LOC110508614	126.817	201.701	51.9333	0.257477	-1.95748	9.92799e-05	0.00362314	Down Regulation	NC_048592.1	14774001	14881880	+	6729	LOC110508614	-	K04593	adhesion G protein-coupled receptor L2 isoform X1 [Oncorhynchus mykiss]	110508614	-	-	-	-
LOC110532769	153.785	56.0268	251.543	4.48968	2.16661	9.93097e-05	0.00362314	Up Regulation	NC_048573.1	69287178	69294847	+	2677	LOC110532769	GO:0004888;GO:0005515;GO:0006915;GO:0006955;GO:0007165;GO:0016020;GO:0016021	K05152	tumor necrosis factor receptor superfamily member 14 isoform X1 [Oncorhynchus mykiss]	110532769	GO:0006915//apoptotic process;GO:0006955//immune response;GO:0007165//signal transduction;	GO:0016020//membrane;GO:0016021//integral component of membrane;	GO:0004888//transmembrane signaling receptor activity;GO:0005515//protein binding;	ko05168(Herpes simplex virus 1 infection);ko04061(Viral protein interaction with cytokine and cytokine receptor);ko04060(Cytokine-cytokine receptor interaction)
LOC110503531	90.3669	9.40813	171.326	18.2104	4.18669	9.95454e-05	0.00362827	Up Regulation	NC_048588.1	1202103	1204019	-	1354	LOC110503531	-	K08760	uncharacterized protein LOC110503531 [Oncorhynchus mykiss]	110503531	-	-	-	ko05417(Lipid and atherosclerosis);ko04979(Cholesterol metabolism);ko04977(Vitamin digestion and absorption);ko04975(Fat digestion and absorption)
akap7	93.7098	151.774	35.6459	0.234862	-2.09011	9.96529e-05	0.00362872	Down Regulation	NC_048572.1	19832891	19862026	+	5446	akap7	-	K16524	A-kinase anchor protein 7 isoform X1 [Oncorhynchus mykiss]	110529555	-	-	-	-
b4galt3	141.032	224.672	57.392	0.255448	-1.9689	0.00010008	0.00364079	Down Regulation	NC_048580.1	66303589	66308067	-	2758	b4galt3	GO:0005975;GO:0016757	K07968	beta-1,4-galactosyltransferase 3 [Oncorhynchus mykiss]	110492567	GO:0005975//carbohydrate metabolic process;	-	GO:0016757//glycosyltransferase activity;	ko00601(Glycosphingolipid biosynthesis - lacto and neolacto series);ko00533(Glycosaminoglycan biosynthesis - keratan sulfate);ko00515(Mannose type O-glycan biosynthesis);ko00514(Other types of O-glycan biosynthesis);ko00513(Various types of N-glycan biosynthesis);ko00510(N-Glycan biosynthesis)
LOC110489079	107.821	34.5741	181.069	5.23712	2.38877	0.00010077	0.00366239	Up Regulation	NC_048578.1	26905640	26911107	+	3144	LOC110489079	-	K00911	TRAF3-interacting protein 1 isoform X1 [Oncorhynchus mykiss]	110489079	-	-	-	ko04070(Phosphatidylinositol signaling system);ko04020(Calcium signaling pathway);ko00562(Inositol phosphate metabolism)
LOC110537101	931.652	437.259	1426.04	3.26133	1.70546	0.000101291	0.00367781	Up Regulation	NC_048576.1	17714160	17717729	+	1603	LOC110537101	-	K04552	ubiquitin-conjugating enzyme E2 L3 [Oncorhynchus mykiss]	110537101	-	-	-	ko05022(Pathways of neurodegeneration - multiple diseases);ko05012(Parkinson disease);ko04120(Ubiquitin mediated proteolysis)
LOC100135977	64.5786	4.58726	124.57	27.1556	4.76318	0.000101495	0.00368172	Up Regulation	NC_048575.1	78716975	78718562	+	837	LOC100135977	GO:0005615;GO:0006952;GO:0006955;GO:0008009	K12672	virus-induced CXC chemokine precursor [Oncorhynchus mykiss]	100135977	GO:0006952//defense response;GO:0006955//immune response;	GO:0005615//extracellular space;	GO:0008009//chemokine activity;	ko04620(Toll-like receptor signaling pathway);ko04062(Chemokine signaling pathway);ko04061(Viral protein interaction with cytokine and cytokine receptor);ko04060(Cytokine-cytokine receptor interaction)
LOC100136226	98.5163	158.838	38.1946	0.240463	-2.05611	0.000101896	0.00369277	Down Regulation	NC_050571.1	37597003	37647655	+	3053	LOC100136226	GO:0000981;GO:0003677;GO:0003700;GO:0005634;GO:0006355;GO:0006357	K04686	pituitary homeobox 2 isoform X1 [Oncorhynchus mykiss]	100136226	GO:0006355//regulation of transcription, DNA-templated;GO:0006357//regulation of transcription by RNA polymerase II;	GO:0005634//nucleus;	GO:0000981//DNA-binding transcription factor activity, RNA polymerase II-specific;GO:0003677//DNA binding;GO:0003700//DNA-binding transcription factor activity;	ko04350(TGF-beta signaling pathway)
LOC110510742	50.5522	16.0452	85.0591	5.30121	2.40632	0.000102767	0.00372024	Up Regulation	NC_048567.1	14475682	14481655	-	1412	LOC110510742	-	-	sialic acid-binding Ig-like lectin 12 [Oncorhynchus mykiss]	110510742	-	-	-	-
lpar1	14.33	28.0251	0.634848	0.0226528	-5.46416	0.000102849	0.00372024	Down Regulation	NC_048569.1	3392167	3453780	-	1559	lpar1	GO:0004930;GO:0007186;GO:0016021;GO:0070915	K04289	lysophosphatidic acid receptor 1 [Oncorhynchus mykiss]	110523108	GO:0007186//G protein-coupled receptor signaling pathway;	GO:0016021//integral component of membrane;	GO:0004930//G protein-coupled receptor activity;GO:0070915//lysophosphatidic acid receptor activity;	ko05200(Pathways in cancer);ko05130(Pathogenic Escherichia coli infection);ko04810(Regulation of actin cytoskeleton);ko04540(Gap junction);ko04151(PI3K-Akt signaling pathway);ko04080(Neuroactive ligand-receptor interaction);ko04072(Phospholipase D signaling pathway);ko04015(Rap1 signaling pathway)
LOC110491567	209.2	83.6712	334.729	4.00052	2.00019	0.000103659	0.00374596	Up Regulation	NC_048580.1	20330405	20334029	-	853	LOC110491567	GO:0005739;GO:0045277	K02267	cytochrome c oxidase subunit 6B1 [Oncorhynchus mykiss]	110491567	-	GO:0005739//mitochondrion;GO:0045277//respiratory chain complex IV;	-	ko05415(Diabetic cardiomyopathy);ko05208(Chemical carcinogenesis - reactive oxygen species);ko05022(Pathways of neurodegeneration - multiple diseases);ko05020(Prion disease);ko05016(Huntington disease);ko05014(Amyotrophic lateral sclerosis);ko05012(Parkinson disease);ko05010(Alzheimer disease);ko04932(Non-alcoholic fatty liver disease);ko04714(Thermogenesis);ko04260(Cardiac muscle contraction);ko…
fam20cb	89.667	145.777	33.5573	0.230196	-2.11906	0.000104177	0.00376112	Down Regulation	NC_048584.1	22952603	23028739	-	4219	fam20cb	-	-	extracellular serine/threonine protein kinase FAM20C [Oncorhynchus mykiss]	110499189	-	-	-	-
LOC110508926	1326.64	617.483	2035.79	3.29691	1.72112	0.000104373	0.00376464	Up Regulation	NC_048592.1	30679644	30700351	+	4187	LOC110508926	-	K19502	anoctamin-8 isoform X1 [Oncorhynchus mykiss]	110508926	-	-	-	-
LOC110538459	157.066	65.724	248.407	3.77955	1.91821	0.000104655	0.00377122	Up Regulation	NC_048576.1	73418468	73424333	-	1852	LOC110538459	GO:0005515	-	UBA-like domain-containing protein 1 [Oncorhynchus mykiss]	110538459	-	-	GO:0005515//protein binding;	-
LOC110494628	53.5733	18.0234	89.1232	4.94486	2.30593	0.000105128	0.00378469	Up Regulation	NC_048581.1	78554603	78576168	+	2347	LOC110494628	-	K05141	tumor necrosis factor receptor superfamily member 1B isoform X1 [Oncorhynchus mykiss]	110494628	-	-	-	ko05170(Human immunodeficiency virus 1 infection);ko05022(Pathways of neurodegeneration - multiple diseases);ko05014(Amyotrophic lateral sclerosis);ko04920(Adipocytokine signaling pathway);ko04668(TNF signaling pathway);ko04061(Viral protein interaction with cytokine and cytokine receptor);ko04060(Cytokine-cytokine receptor interaction)
apcdd1l	369.161	574.82	163.502	0.28444	-1.81381	0.000105386	0.00379041	Down Regulation	NC_048571.1	79952333	79980649	+	3320	apcdd1l	GO:0005886;GO:0017147;GO:0030178	-	protein APCDD1-like [Oncorhynchus mykiss]	110528567	GO:0030178//negative regulation of Wnt signaling pathway;	GO:0005886//plasma membrane;	GO:0017147//Wnt-protein binding;	-
LOC110539178	20.4015	3.8784	36.9246	9.52058	3.25105	0.00010554	0.00379238	Up Regulation	NC_048576.1	81453861	81468028	-	1287	LOC110539178	-	K12006	tripartite motif-containing protein 16-like [Oncorhynchus mykiss]	110539178	-	-	-	-
cd40	1081.72	413.855	1749.58	4.22752	2.07981	0.000105917	0.00380234	Up Regulation	NC_048580.1	43192633	43208975	+	2268	cd40	GO:0004888;GO:0005515;GO:0006915;GO:0006955;GO:0007165;GO:0016020;GO:0016021	K03160	tumor necrosis factor receptor superfamily member 5 precursor [Oncorhynchus mykiss]	101268950	GO:0006915//apoptotic process;GO:0006955//immune response;GO:0007165//signal transduction;	GO:0016020//membrane;GO:0016021//integral component of membrane;	GO:0004888//transmembrane signaling receptor activity;GO:0005515//protein binding;	ko05417(Lipid and atherosclerosis);ko05416(Viral myocarditis);ko05340(Primary immunodeficiency);ko05330(Allograft rejection);ko05322(Systemic lupus erythematosus);ko05320(Autoimmune thyroid disease);ko05310(Asthma);ko05202(Transcriptional misregulation in cancer);ko05169(Epstein-Barr virus infection);ko05166(Human T-cell leukemia virus 1 infection);ko05145(Toxoplasmosis);ko05144(Malaria);ko04672(…
LOC110538203	154.199	18.9242	289.474	15.2965	3.93513	0.000106213	0.00380939	Up Regulation	NC_048576.1	70756654	70758166	+	1269	LOC110538203	GO:0005515	-	complement C1q-like protein 2 [Oncorhynchus mykiss]	110538203	-	-	GO:0005515//protein binding;	-
LOC110489361	37.3321	70.1692	4.49504	0.06406	-3.96443	0.000106617	0.00382028	Down Regulation	NC_050572.1	6920363	6994918	-	1855	LOC110489361	-	K06746	CD276 antigen isoform X1 [Oncorhynchus mykiss]	110489361	-	-	-	ko04514(Cell adhesion molecules)
sema5a	113.323	196.636	30.0101	0.152618	-2.71201	0.000106796	0.0038231	Down Regulation	NC_048575.1	19890577	20084385	-	7383	sema5a	GO:0005515;GO:0030215	K06841	semaphorin-5A isoform X1 [Oncorhynchus mykiss]	110535452	-	-	GO:0005515//protein binding;GO:0030215//semaphorin receptor binding;	ko04360(Axon guidance)
LOC110513441	82.0901	139.716	24.4646	0.175103	-2.51372	0.00010832	0.00387402	Down Regulation	NC_048572.1	87745792	87775447	+	2395	LOC110513441	-	-	protein APCDD1-like [Oncorhynchus mykiss]	110513441	-	-	-	-
cntfr	23.4931	43.7364	3.24975	0.074303	-3.75043	0.00010846	0.00387539	Down Regulation	NC_048576.1	2532584	3047731	+	2432	cntfr	-	K05059	ciliary neurotrophic factor receptor subunit alpha [Oncorhynchus mykiss]	118937616	-	-	-	ko04630(JAK-STAT signaling pathway);ko04060(Cytokine-cytokine receptor interaction)
LOC110521487	210.585	331.904	89.2663	0.268952	-1.89458	0.000108604	0.00387689	Down Regulation	NC_050570.1	19231376	19277945	+	3761	LOC110521487	GO:0005085;GO:0007165;GO:0007264	K17635	ral guanine nucleotide dissociation stimulator-like 1 isoform X1 [Oncorhynchus mykiss]	110521487	GO:0007165//signal transduction;GO:0007264//small GTPase mediated signal transduction;	-	GO:0005085//guanyl-nucleotide exchange factor activity;	ko04014(Ras signaling pathway)
LOC110504187	581.432	889.955	272.909	0.306654	-1.70531	0.000109512	0.00390565	Down Regulation	NC_048589.1	10551895	10578291	+	4308	LOC110504187	-	-	zinc finger protein 395 isoform X1 [Oncorhynchus mykiss]	110504187	-	-	-	-
LOC110496306	165.551	261.536	69.5653	0.265987	-1.91057	0.000109713	0.00390915	Down Regulation	NC_048582.1	42491250	42501303	+	2260	LOC110496306	GO:0000166;GO:0003924;GO:0003925;GO:0005525;GO:0007165;GO:0016020;GO:0016787	K07832	GTP-binding protein Rit1 [Oncorhynchus mykiss]	110496306	GO:0007165//signal transduction;	GO:0016020//membrane;	GO:0000166//nucleotide binding;GO:0003924//GTPase activity;GO:0003925//G protein activity;GO:0005525//GTP binding;GO:0016787//hydrolase activity;	-
LOC110537435	54.3444	100.476	8.21323	0.0817435	-3.61275	0.00011046	0.00393212	Down Regulation	NC_048576.1	30895062	31031788	-	8494	LOC110537435	GO:0005515;GO:0005886;GO:0005887;GO:0007155;GO:0007399;GO:0007411	K06767	Down syndrome cell adhesion molecule homolog isoform X1 [Oncorhynchus mykiss]	110537435	GO:0007155//cell adhesion;GO:0007399//nervous system development;GO:0007411//axon guidance;	GO:0005886//plasma membrane;GO:0005887//integral component of plasma membrane;	GO:0005515//protein binding;	-
LOC110514306	7.73426	0	15.4685	Inf	Inf	0.000110714	0.00393746	Up Regulation	NC_048566.1	2518187	2519022	-	836	LOC110514306	GO:0004518	-	protein asteroid homolog 1-like [Oncorhynchus mykiss]	110514306	-	-	GO:0004518//nuclease activity;	-
LOC110527731	54.1901	96.4735	11.9067	0.123419	-3.01836	0.000111451	0.00395997	Down Regulation	NC_048571.1	39315167	39369527	-	2323	LOC110527731	GO:0005515;GO:0007015;GO:0048666;GO:0097320	K20123	protein kinase C and casein kinase substrate in neurons protein 1 isoform X1 [Oncorhynchus mykiss]	110527731	GO:0007015//actin filament organization;GO:0048666//neuron development;GO:0097320//plasma membrane tubulation;	-	GO:0005515//protein binding;	-
LOC110499571	105.885	169.18	42.591	0.25175	-1.98994	0.000112016	0.00397636	Down Regulation	NC_048584.1	45818445	46010842	-	5381	LOC110499571	-	K19195	AT-rich interactive domain-containing protein 4B [Oncorhynchus mykiss]	110499571	-	-	-	-
LOC110534636	93.7132	36.7334	150.693	4.10234	2.03645	0.0001122	0.00397917	Up Regulation	NC_048574.1	63093304	63104030	+	2133	LOC110534636	-	K09228	zinc finger protein 583-like [Oncorhynchus mykiss]	110534636	-	-	-	ko05168(Herpes simplex virus 1 infection)
LOC110530744	38.1521	67.6379	8.66629	0.128128	-2.96434	0.00011298	0.00400312	Down Regulation	NC_048572.1	576383	672885	+	2013	LOC110530744	-	K09278	runt-related transcription factor 2 [Oncorhynchus mykiss]	110530744	-	-	-	ko05202(Transcriptional misregulation in cancer);ko04928(Parathyroid hormone synthesis, secretion and action)
psmb8a	1329.71	630.187	2029.23	3.22005	1.68708	0.000113812	0.00402524	Up Regulation	NC_050572.1	33357434	33360834	+	1808	psmb8a	-	K02740	proteasome subunit beta type-8 [Oncorhynchus mykiss]	110488347	-	-	-	ko03050(Proteasome)
LOC110517266	79.2645	28.9075	129.621	4.48401	2.16479	0.000113815	0.00402524	Up Regulation	NC_048577.1	19861757	19864464	+	1310	LOC110517266	-	-	lysozyme g [Oncorhynchus mykiss]	110517266	-	-	-	-
LOC110537404	159.065	249.27	68.8592	0.276243	-1.85599	0.000114675	0.00405188	Down Regulation	NC_048576.1	29770911	29800461	+	3895	LOC110537404	-	K01115	phospholipase D2 isoform X1 [Oncorhynchus mykiss]	110537404	-	-	-	ko05231(Choline metabolism in cancer);ko05212(Pancreatic cancer);ko05208(Chemical carcinogenesis - reactive oxygen species);ko05200(Pathways in cancer);ko04928(Parathyroid hormone synthesis, secretion and action);ko04912(GnRH signaling pathway);ko04724(Glutamatergic synapse);ko04666(Fc gamma R-mediated phagocytosis);ko04144(Endocytosis);ko04072(Phospholipase D signaling pathway);ko04071(Sphingoli…
efna5b	71.8855	125.763	18.0083	0.143192	-2.80397	0.000115241	0.00406812	Down Regulation	NC_048570.1	40975379	41084448	+	1823	efna5b	-	K05462	ephrin-A5b isoform X1 [Oncorhynchus mykiss]	110525967	-	-	-	ko05206(MicroRNAs in cancer);ko04360(Axon guidance);ko04151(PI3K-Akt signaling pathway);ko04015(Rap1 signaling pathway);ko04014(Ras signaling pathway);ko04010(MAPK signaling pathway)
LOC110506579	306.763	140.946	472.579	3.3529	1.74541	0.000115957	0.00408707	Up Regulation	NC_048590.1	28986440	28995458	+	2849	LOC110506579	-	K14455	aspartate aminotransferase, mitochondrial [Oncorhynchus mykiss]	110506579	-	-	-	ko04975(Fat digestion and absorption);ko00960(Tropane, piperidine and pyridine alkaloid biosynthesis);ko00950(Isoquinoline alkaloid biosynthesis);ko00710(Carbon fixation in photosynthetic organisms);ko00400(Phenylalanine, tyrosine and tryptophan biosynthesis);ko00360(Phenylalanine metabolism);ko00350(Tyrosine metabolism);ko00330(Arginine and proline metabolism);ko00270(Cysteine and methionine met…
LOC110502323	157.566	247.837	67.2945	0.271527	-1.88083	0.000115992	0.00408707	Down Regulation	NC_048587.1	15546010	15633653	+	5016	LOC110502323	-	K08793	serine/threonine-protein kinase 32C isoform X1 [Oncorhynchus mykiss]	110502323	-	-	-	-
sec16b	115.066	183.14	46.9925	0.256594	-1.96244	0.000116779	0.00411097	Down Regulation	NC_048569.1	77875620	77901062	+	4296	sec16b	-	K20353	protein transport protein Sec16B isoform X1 [Oncorhynchus mykiss]	110524617	-	-	-	-
adgrg6	216.387	336.6	96.1732	0.28572	-1.80733	0.000116968	0.00411383	Down Regulation	NC_048572.1	22860014	22915654	+	6856	adgrg6	-	K08463	adhesion G-protein coupled receptor G6 isoform X1 [Oncorhynchus mykiss]	110529208	-	-	-	-
dlgap1a	35.5355	61.1712	9.89991	0.161839	-2.62737	0.000120374	0.00422974	Down Regulation	NC_048572.1	65142215	65253973	+	5359	dlgap1a	-	K15008	disks large-associated protein 1 isoform X1 [Oncorhynchus mykiss]	110530349	-	-	-	ko04724(Glutamatergic synapse)
LOC110487595	471.936	773.099	170.773	0.220895	-2.17857	0.000120633	0.00423356	Down Regulation	NC_050572.1	33239653	33283949	+	9289	LOC110487595	GO:0005201	K19721	collagen alpha-1(V) chain isoform X1 [Oncorhynchus mykiss]	110487595	-	-	GO:0005201//extracellular matrix structural constituent;	ko04974(Protein digestion and absorption)
psb9	596.201	275.471	916.931	3.3286	1.73491	0.000120705	0.00423356	Up Regulation	NC_048582.1	40213765	40223810	+	1054	psb9	GO:0000502;GO:0004298;GO:0005634;GO:0005737;GO:0005839;GO:0051603	K02738	low molecular mass protein 2 [Oncorhynchus mykiss]	110496228	GO:0051603//proteolysis involved in cellular protein catabolic process;	GO:0000502//proteasome complex;GO:0005634//nucleus;GO:0005737//cytoplasm;GO:0005839//proteasome core complex;	GO:0004298//threonine-type endopeptidase activity;	ko05022(Pathways of neurodegeneration - multiple diseases);ko05020(Prion disease);ko05017(Spinocerebellar ataxia);ko05016(Huntington disease);ko05014(Amyotrophic lateral sclerosis);ko05012(Parkinson disease);ko05010(Alzheimer disease);ko03050(Proteasome)
LOC110489493	682.973	298.426	1067.52	3.57717	1.83882	0.000121695	0.00426435	Up Regulation	NC_048566.1	39379592	39385031	+	2157	LOC110489493	-	-	T-cell surface glycoprotein CD4 [Oncorhynchus mykiss]	110489493	-	-	-	-
mmp19	226.875	353.8	99.9489	0.282501	-1.82367	0.000122192	0.00427784	Down Regulation	NC_048581.1	57785663	57790549	-	2866	mmp19	GO:0004222;GO:0006508;GO:0008237;GO:0008270;GO:0031012	K07998	matrix metalloproteinase-19 [Oncorhynchus mykiss]	110494201	GO:0006508//proteolysis;	GO:0031012//extracellular matrix;	GO:0004222//metalloendopeptidase activity;GO:0008237//metallopeptidase activity;GO:0008270//zinc ion binding;	-
LOC110491106	47.3068	80.5147	14.0989	0.17511	-2.51367	0.000122728	0.00429268	Down Regulation	NC_048580.1	54583609	54620206	+	3896	LOC110491106	-	K06840	semaphorin-3ab isoform X1 [Oncorhynchus mykiss]	110491106	-	-	-	ko04360(Axon guidance)
rfng	272.602	424.145	121.058	0.285417	-1.80886	0.000123642	0.00432067	Down Regulation	NC_048584.1	24006877	24022002	-	3908	rfng	GO:0007389;GO:0016020;GO:0016757;GO:0030173;GO:0033829	K05948	beta-1,3-N-acetylglucosaminyltransferase radical fringe isoform X1 [Oncorhynchus mykiss]	110499227	GO:0007389//pattern specification process;	GO:0016020//membrane;GO:0030173//integral component of Golgi membrane;	GO:0016757//glycosyltransferase activity;GO:0033829//O-fucosylpeptide 3-beta-N-acetylglucosaminyltransferase activity;	ko05165(Human papillomavirus infection);ko04330(Notch signaling pathway);ko00514(Other types of O-glycan biosynthesis)
pargl	623.251	289.946	956.555	3.29908	1.72206	0.000123826	0.00432312	Up Regulation	NC_048569.1	16516800	16557705	+	2660	pargl	GO:0004649;GO:0005975	K07759	poly(ADP-ribose) glycohydrolase [Oncorhynchus mykiss]	110523329	GO:0005975//carbohydrate metabolic process;	-	GO:0004649//poly(ADP-ribose) glycohydrolase activity;	-
LOC110537447	77.5736	126.267	28.8804	0.228725	-2.12831	0.000125595	0.00438087	Down Regulation	NC_048567.1	12005269	12053650	+	6956	LOC110537447	-	-	atrophin-1 isoform X1 [Oncorhynchus mykiss]	110537447	-	-	-	-
LOC110498668	202.079	88.0723	316.085	3.58892	1.84355	0.000126892	0.00441981	Up Regulation	NC_048583.1	17645109	17681920	+	4011	LOC110498668	-	K08228	large neutral amino acids transporter small subunit 3 [Oncorhynchus mykiss]	110498668	-	-	-	-
LOC110521832	433.013	837.886	28.1396	0.0335841	-4.89608	0.000126943	0.00441981	Down Regulation	NC_050570.1	41458881	41467520	+	2363	LOC110521832	GO:0001516;GO:0004601;GO:0004666;GO:0005789;GO:0006954;GO:0006979;GO:0008217;GO:0019371;GO:0020037;GO:0046872;GO:0051213	K11987	prostaglandin G/H synthase 2 precursor [Oncorhynchus mykiss]	110521832	GO:0001516//prostaglandin biosynthetic process;GO:0006954//inflammatory response;GO:0006979//response to oxidative stress;GO:0008217//regulation of blood pressure;GO:0019371//cyclooxygenase pathway;	GO:0005789//endoplasmic reticulum membrane;	GO:0004601//peroxidase activity;GO:0004666//prostaglandin-endoperoxide synthase activity;GO:0020037//heme binding;GO:0046872//metal ion binding;GO:0051213//dioxygenase activity;	ko05222(Small cell lung cancer);ko05206(MicroRNAs in cancer);ko05204(Chemical carcinogenesis - DNA adducts);ko05200(Pathways in cancer);ko05167(Kaposi sarcoma-associated herpesvirus infection);ko05165(Human papillomavirus infection);ko05163(Human cytomegalovirus infection);ko05140(Leishmaniasis);ko05022(Pathways of neurodegeneration - multiple diseases);ko05010(Alzheimer disease);ko04923(Regulati…
LOC110503830	11506.8	17367.9	5645.59	0.325058	-1.62123	0.000129064	0.00448434	Down Regulation	NC_048588.1	14839172	14873526	-	3196	LOC110503830	GO:0005515	-	periostin isoform X1 [Oncorhynchus mykiss]	110503830	-	-	GO:0005515//protein binding;	-
LOC110501373	29.257	7.63581	50.8781	6.66309	2.73619	0.000129153	0.00448434	Up Regulation	NC_048586.1	10322888	10330489	+	3841	LOC110501373	-	-	protein FAM171B [Oncorhynchus mykiss]	110501373	-	-	-	-
si:dkey-117m1.4	65.534	106.713	24.3546	0.228225	-2.13147	0.000129262	0.00448434	Down Regulation	NC_048574.1	58492055	58505574	-	3981	si:dkey-117m1.4	-	-	uncharacterized protein si:dkey-117m1.4 isoform X1 [Oncorhynchus mykiss]	110534369	-	-	-	-
c3ar1	35.8406	10.3425	61.3386	5.93072	2.56821	0.000129267	0.00448434	Up Regulation	NC_048576.1	14869739	14875572	-	1452	c3ar1	GO:0004876;GO:0004930;GO:0005886;GO:0006935;GO:0007186;GO:0016021	K04010	C3a anaphylatoxin chemotactic receptor [Oncorhynchus mykiss]	100136104	GO:0006935//chemotaxis;GO:0007186//G protein-coupled receptor signaling pathway;	GO:0005886//plasma membrane;GO:0016021//integral component of membrane;	GO:0004876//complement component C3a receptor activity;GO:0004930//G protein-coupled receptor activity;	ko05171(Coronavirus disease - COVID-19);ko05150(Staphylococcus aureus infection);ko04936(Alcoholic liver disease);ko04613(Neutrophil extracellular trap formation);ko04610(Complement and coagulation cascades);ko04080(Neuroactive ligand-receptor interaction)
LOC110503312	62.4328	111.773	13.0922	0.117132	-3.0938	0.000130778	0.00453266	Down Regulation	NC_048588.1	8255394	9272888	+	5852	LOC110503312	-	K06772	limbic system-associated membrane protein isoform X1 [Oncorhynchus mykiss]	110503312	-	-	-	-
LOC110522173	91.9777	16.761	167.194	9.97517	3.31834	0.000131151	0.00454144	Up Regulation	NC_048568.1	15590795	15613421	+	2898	LOC110522173	-	K07512	enoyl-[acyl-carrier-protein] reductase, mitochondrial isoform X1 [Oncorhynchus mykiss]	110522173	-	-	-	ko00062(Fatty acid elongation);ko00061(Fatty acid biosynthesis)
LOC110531795	141.596	223.657	59.5354	0.26619	-1.90947	0.000132754	0.00459279	Down Regulation	NC_048573.1	24825299	24845982	+	4535	LOC110531795	-	K13886	coronin-1B isoform X1 [Oncorhynchus mykiss]	110531795	-	-	-	-
LOC110486162	658.885	1004.51	313.261	0.311856	-1.68105	0.00013426	0.00464066	Down Regulation	NC_048577.1	33756858	33770080	-	2423	LOC110486162	GO:0006890;GO:0030126	K20472	coatomer subunit zeta-1 isoform X1 [Oncorhynchus mykiss]	110486162	GO:0006890//retrograde vesicle-mediated transport, Golgi to endoplasmic reticulum;	GO:0030126//COPI vesicle coat;	-	-
LOC110525651	66.5365	10.5994	122.474	11.5548	3.53042	0.000134606	0.0046484	Up Regulation	NC_048571.1	7895587	7900191	+	2022	LOC110525651	-	K06556	OX-2 membrane glycoprotein [Oncorhynchus mykiss]	110525651	-	-	-	-
LOC110507631	141.227	225.088	57.3653	0.254857	-1.97224	0.00013524	0.00466607	Down Regulation	NC_048566.1	13383188	13387921	+	2550	LOC110507631	GO:0005515	K18648	acidic leucine-rich nuclear phosphoprotein 32 family member E [Oncorhynchus mykiss]	110507631	-	-	GO:0005515//protein binding;	-
LOC110529828	13.4016	1.55671	25.2464	16.2178	4.0195	0.00013539	0.00466703	Up Regulation	NC_048572.1	33484801	33549308	-	3282	LOC110529828	-	K19936	visinin-like protein 1 [Oncorhynchus mykiss]	110529828	-	-	-	-
LOC110508622	32.3822	56.0282	8.73613	0.155924	-2.68109	0.000136915	0.00471534	Down Regulation	NC_048592.1	15313703	15315936	-	2234	LOC110508622	-	K09396	forkhead box C1-A [Oncorhynchus mykiss]	110508622	-	-	-	-
bbs12	21.727	38.935	4.51908	0.116068	-3.10696	0.000137574	0.00473377	Down Regulation	NC_048578.1	15063216	15065973	-	2426	bbs12	-	K19402	Bardet-Biedl syndrome 12 protein [Oncorhynchus mykiss]	110488891	-	-	-	-
LOC110489026	70.9719	27.9077	114.036	4.0862	2.03076	0.000138408	0.00475818	Up Regulation	NC_048578.1	24620635	24648487	+	2421	LOC110489026	-	-	NXPE family member 3-like isoform X1 [Oncorhynchus mykiss]	110489026	-	-	-	-
LOC110527721	575.54	257.177	893.903	3.47583	1.79736	0.000138569	0.00475941	Up Regulation	NC_048571.1	38891814	38916821	-	5566	LOC110527721	-	-	protein TASOR isoform X1 [Oncorhynchus mykiss]	110527721	-	-	-	-
LOC110537867	36.1665	61.7955	10.5374	0.170521	-2.55198	0.000138712	0.00476002	Down Regulation	NC_048576.1	58875401	58917409	+	6683	LOC110537867	-	K12484	uncharacterized protein LOC110537867 isoform X1 [Oncorhynchus mykiss]	110537867	-	-	-	ko04144(Endocytosis)
rtkn	223.17	345.61	100.731	0.291458	-1.77864	0.000138963	0.00476437	Down Regulation	NC_048570.1	12589060	12703826	-	5614	rtkn	GO:0007165;GO:0007266;GO:0031267;GO:0032185	-	rhotekin isoform X1 [Oncorhynchus mykiss]	110525283	GO:0007165//signal transduction;GO:0007266//Rho protein signal transduction;GO:0032185//septin cytoskeleton organization;	-	GO:0031267//small GTPase binding;	-
LOC110516769	328.948	17.9079	639.987	35.7377	5.15937	0.000139361	0.00477373	Up Regulation	NC_048567.1	8853815	8862231	-	702	LOC110516769	-	-	mannose-specific lectin [Oncorhynchus mykiss]	110516769	-	-	-	-
efna1b	296.035	462.309	129.761	0.280679	-1.833	0.00013963	0.00477865	Down Regulation	NC_048567.1	8148407	8159396	+	1273	efna1b	GO:0016020;GO:0046875;GO:0048013	K05462	ephrin-A1 [Oncorhynchus mykiss]	110520863	GO:0048013//ephrin receptor signaling pathway;	GO:0016020//membrane;	GO:0046875//ephrin receptor binding;	ko05206(MicroRNAs in cancer);ko04360(Axon guidance);ko04151(PI3K-Akt signaling pathway);ko04015(Rap1 signaling pathway);ko04014(Ras signaling pathway);ko04010(MAPK signaling pathway)
LOC110487784	476.274	112.028	840.52	7.50275	2.90742	0.00013981	0.0047805	Up Regulation	NC_048578.1	34269309	34287066	-	3674	LOC110487784	-	K09489	heat shock 70 kDa protein 4 isoform X1 [Oncorhynchus mykiss]	110487784	-	-	-	ko05417(Lipid and atherosclerosis);ko04612(Antigen processing and presentation);ko04530(Tight junction)
LOC118966694	300.506	90.4886	510.523	5.64184	2.49617	0.00013995	0.00478098	Up Regulation	NC_048574.1	5853394	5862037	+	5022	LOC118966694	-	-	uncharacterized protein LOC118966694 [Oncorhynchus mykiss]	118966694	-	-	-	-
LOC110508501	194.011	303.585	84.4364	0.278131	-1.84616	0.000140988	0.00481213	Down Regulation	NC_048592.1	10535026	10540345	-	2454	LOC110508501	GO:0016020;GO:0016021	-	myeloid-associated differentiation marker homolog [Oncorhynchus mykiss]	110508501	-	GO:0016020//membrane;GO:0016021//integral component of membrane;	-	-
LOC110508781	62.898	103.756	22.0398	0.212419	-2.23501	0.000141575	0.00482785	Down Regulation	NC_048592.1	24628922	24657867	-	2514	LOC110508781	-	-	cyclin-Y isoform X1 [Oncorhynchus mykiss]	110508781	-	-	-	-
LOC110516471	24.0777	44.2132	3.94206	0.0891603	-3.48746	0.000141924	0.00483121	Down Regulation	NC_048573.1	73451871	73704799	-	13200	LOC110516471	-	K06240	laminin subunit alpha-5 isoform X1 [Oncorhynchus mykiss]	110516471	-	-	-	ko05222(Small cell lung cancer);ko05200(Pathways in cancer);ko05165(Human papillomavirus infection);ko05146(Amoebiasis);ko05145(Toxoplasmosis);ko04512(ECM-receptor interaction);ko04510(Focal adhesion);ko04151(PI3K-Akt signaling pathway)
LOC110502609	173.239	77.162	269.317	3.49027	1.80334	0.000141927	0.00483121	Up Regulation	NC_048587.1	32983472	33000172	+	1310	LOC110502609	GO:0000287;GO:0004427;GO:0005737;GO:0006796;GO:0016787;GO:0046872	K01507	inorganic pyrophosphatase [Oncorhynchus mykiss]	110502609	GO:0006796//phosphate-containing compound metabolic process;	GO:0005737//cytoplasm;	GO:0000287//magnesium ion binding;GO:0004427//inorganic diphosphatase activity;GO:0016787//hydrolase activity;GO:0046872//metal ion binding;	ko00190(Oxidative phosphorylation)
pde3b	169.681	265.45	73.9113	0.278437	-1.84458	0.000143283	0.00487302	Down Regulation	NC_048570.1	73634950	73725162	-	6361	pde3b	-	K13296	cGMP-inhibited 3',5'-cyclic phosphodiesterase B [Oncorhynchus mykiss]	110526545	-	-	-	ko05032(Morphine addiction);ko04924(Renin secretion);ko04923(Regulation of lipolysis in adipocytes);ko04922(Glucagon signaling pathway);ko04914(Progesterone-mediated oocyte maturation);ko04910(Insulin signaling pathway);ko04371(Apelin signaling pathway);ko04024(cAMP signaling pathway);ko04022(cGMP-PKG signaling pathway);ko00230(Purine metabolism)
LOC110537729	396.199	606.408	185.989	0.306707	-1.70507	0.000143633	0.00488057	Down Regulation	NC_048576.1	50051772	50120821	-	3526	LOC110537729	GO:0005634;GO:0006357;GO:0008013;GO:0016055;GO:0033153;GO:0060070	K02620	lymphoid enhancer-binding factor 1 isoform X1 [Oncorhynchus mykiss]	110537729	GO:0006357//regulation of transcription by RNA polymerase II;GO:0016055//Wnt signaling pathway;GO:0033153//T cell receptor V(D)J recombination;GO:0060070//canonical Wnt signaling pathway;	GO:0005634//nucleus;	GO:0008013//beta-catenin binding;	ko05412(Arrhythmogenic right ventricular cardiomyopathy);ko05226(Gastric cancer);ko05225(Hepatocellular carcinoma);ko05224(Breast cancer);ko05221(Acute myeloid leukemia);ko05217(Basal cell carcinoma);ko05216(Thyroid cancer);ko05215(Prostate cancer);ko05213(Endometrial cancer);ko05210(Colorectal cancer);ko05200(Pathways in cancer);ko05167(Kaposi sarcoma-associated herpesvirus infection);ko05165(Hu…
LOC110526349	71.3947	119.782	23.0074	0.192078	-2.38024	0.000143888	0.00488488	Down Regulation	NC_048570.1	64899801	64962147	+	3023	LOC110526349	GO:0005515;GO:0005886;GO:0007155;GO:0007411	-	neuroplastin isoform X1 [Oncorhynchus mykiss]	110526349	GO:0007155//cell adhesion;GO:0007411//axon guidance;	GO:0005886//plasma membrane;	GO:0005515//protein binding;	-
si:dkey-238d18.4	215.551	95.0445	336.057	3.53579	1.82203	0.000144684	0.00490756	Up Regulation	NC_048566.1	23236220	23245933	+	2873	si:dkey-238d18.4	-	-	GTPase-activating protein GYP7 [Oncorhynchus mykiss]	110538229	-	-	-	-
LOC110527645	13.1341	1.51436	24.7539	16.3462	4.03088	0.000145404	0.00492759	Up Regulation	NC_048571.1	30585503	30593851	-	2354	LOC110527645	-	-	uncharacterized protein LOC110527645 [Oncorhynchus mykiss]	110527645	-	-	-	-
LOC110520018	43.8593	84.1094	3.60926	0.0429115	-4.54249	0.000145834	0.0049372	Down Regulation	NC_048567.1	45279937	45292634	+	2855	LOC110520018	GO:0005381;GO:0006811;GO:0009987;GO:0016020;GO:0016021;GO:0034755	K14685	solute carrier family 40 member 1 [Oncorhynchus mykiss]	110520018	GO:0006811//ion transport;GO:0009987//cellular process;GO:0034755//iron ion transmembrane transport;	GO:0016020//membrane;GO:0016021//integral component of membrane;	GO:0005381//iron ion transmembrane transporter activity;	ko04978(Mineral absorption);ko04216(Ferroptosis)
LOC110533367	164.156	261.902	66.4102	0.253569	-1.97955	0.000145947	0.0049372	Down Regulation	NC_048574.1	13741933	13788394	-	3957	LOC110533367	GO:0005737;GO:0010975;GO:0016787;GO:0016810;GO:0030334;GO:0048678;GO:0051017;GO:0051491	-	dihydropyrimidinase-related protein 3 isoform X1 [Oncorhynchus mykiss]	110533367	GO:0010975//regulation of neuron projection development;GO:0030334//regulation of cell migration;GO:0048678//response to axon injury;GO:0051017//actin filament bundle assembly;GO:0051491//positive regulation of filopodium assembly;	GO:0005737//cytoplasm;	GO:0016787//hydrolase activity;GO:0016810//hydrolase activity, acting on carbon-nitrogen (but not peptide) bonds;	-
LOC110486908	62.1759	22.4031	101.949	4.55065	2.18607	0.000146094	0.00493781	Up Regulation	NC_048576.1	87178875	87183518	-	3509	LOC110486908	-	-	uncharacterized protein LOC110486908 isoform X1 [Oncorhynchus mykiss]	110486908	-	-	-	-
[truncated: 36,997 more rows]

## Sheet: Con_vs_14 dpi.DESeq
id	baseMean	baseMean_Con	baseMean_E14d	foldChange(E14d/Con)(E14d/Con)(E14d/Con)	log2FoldChange	pval	padj	Regulation	Chromosome	Start Site	End Site	Direction	Length	Name	GO	KEGG	Description	db_xref_GeneID	BP	CC	MF	Pathway
[truncated: 38,167 more rows]

[truncated: 1 more sheets: 4 dpi_vs_14 dpi.DESeq]
