# Supplementary material for: Alterations of the Mucosal Immune Response and Microbial Community of the Skin upon Viral Infection in Rainbow Trout (Oncorhynchus mykiss)
Source: Int J Mol Sci. 2022 Nov 14;23(22):14037. doi: 10.3390/ijms232214037 (PMC9698461; doi:10.3390/ijms232214037)
Supplement: Supplementary file 1 [file ijms-23-14037-s001.zip › Table S5-Relative abundance of taxa at all levels (Top 50).xlsx]

## Sheet: Phylum
ID	Con2	Con3	Con4	Con6	Con7	Con8	E4d_1	E4d_2	E4d_3	E4d_4	E4d_6	E4d_7	E14d_1	E14d_2	E14d_3	E14d_4	E14d_5	E14d_6	E14d_7	E14d_8
Proteobacteria	0.761626	0.934522	0.712623	0.780644	0.654254	0.872866	0.547709	0.4311	0.52619	0.516792	0.391577	0.67907	0.338824	0.482189	0.397586	0.413634	0.461512	0.275566	0.539802	0.54759
Actinobacteria	0.142545	0.0294404	0.229352	0.148657	0.161308	0.0942199	0.191901	0.256729	0.200727	0.224457	0.42172	0.253513	0.232285	0.269379	0.434888	0.372707	0.300743	0.161605	0.324645	0.164061
Firmicutes	0.0147149	0.0135761	0.0242385	0.0215319	0.0286875	0.00282058	0.0260702	0.0367552	0.0168045	0.0199208	0.0462469	0.0112147	0.0347469	0.0223075	0.0659359	0.0138339	0.0228653	0.0167516	0.0339222	0.156232
Bacteroidetes	0.0213529	0.00795119	0.015281	0.00317211	0.0205643	0.00093328	0.0463182	0.0101169	0.0443299	0.00683153	0.0385234	0.0395985	0.0124761	0.00537399	0.0212659	0.00589537	0.00732775	0.00563957	0.00468733	0.0515863
Cyanobacteria	0.00028778	0	0.00099906	0	0.00329201	0	0.00184545	0.00628055	0	0	0	0.00237709	0	0	0.0413726	0.0008726	0	0.00075194	5.419e-05	0.00731102
Verrucomicrobia	0.00113192	0.00099151	0.00158941	0	0	0.00012444	0.0119045	0.00129942	0.00441444	0	0	0.00125915	0	0	0.00106909	0	0	0	0	0.00979349
Acidobacteria	3.837e-05	0	0.00133965	4.806e-05	0.00034203	0	0.00171549	0	0.00224432	0	0.00185041	0	0.00032832	0.00054837	0.00175176	0	0	6.266e-05	0	0.0152495
[Thermi]	0	0	0	0	0	0.00026961	0.00460063	0.00436235	0.00209593	0	0	0.00371861	0	0	0.00096605	0	0	0	0	0
Thermotogae	7.674e-05	0.00026695	0.0036897	0.00118554	0.00068405	0	0.00285915	0	0.00033387	0.00019128	0	0	0	0.0005045	0.00197074	0	0.00098382	0.00035508	0.00081283	0
Fusobacteria	0.00061392	0	0	0.00067287	0.00017101	4.148e-05	0	0.00049502	0.00168787	0	0	0.00045894	0.00098495	0.00081158	0.00069555	0	0	0.00119058	0.00157148	0
Chloroflexi	7.674e-05	0	0	0	0.00017101	0	0	0.00133036	3.71e-05	0	0.00084475	4.707e-05	0.00021888	0.00122834	0.00288526	0.00010641	0	6.266e-05	0.00138181	0.00043648
Planctomycetes	0	0	0	0	0	0	0	0.00021657	0.00011129	0	0	0	0	0	0.00477871	0	0.00081419	0	0	0.00019096
TM7	0	0.00019068	0	0	0	0	0.0003379	0	0.00161368	0	0.00069726	0	0	0	0	0	0	0	0	0.0001364
Chlorobi	0	0	0	0	0.00252245	0	0	0	0	0	0	0	0	0	6.44e-05	8.513e-05	0	0	0	0
Chlamydiae	0	0	0	0	0	0	0	0	7.419e-05	0	0	0	0	0	0	0.00134082	0.00071242	0	0	0
Armatimonadetes	0	0	0	0	0	0	0	0	0	0	0	0	0	0	0	0	0	0	0	0.00185503
Gemmatimonadetes	0.00057555	0	0	0	0	0	0	0.00061877	0	0	0	0	0	0	0	0	0.0001357	0	0	0.00010912
TM6	0	0	0	0	0.00119709	0	0	0	0	0	0	0	0	0	0	0	0	0	0	0
WS4	0	0	0	0	0	0	0	0	0	0	0	0	0	0	0	0	0	0	0	0.00090024
Tenericutes	0	0	0	0	0	0	0	0	0	0	4.023e-05	0	0	6.58e-05	0	6.385e-05	0	0	0	0.00070928
BRC1	0	0	0	0	0	0	0	0	0	0	0	0	0	0	0	0	0	0	0	0.00073656
Nitrospirae	0	0	0	0	0	0	0	0	0	0	0	0	0.00016416	0	0	0	0	0	0	0.00049104
Deferribacteres	0	0	0	0	0	0	0	0	0.00061209	0	2.682e-05	0	0	0	0	0	0	0	0	0
WS3	0	0	0	0	0	0	0	0	0	0	2.682e-05	0	0	0	0	0	0	0	0	0.00051832
Spirochaetes	3.837e-05	0	0	0	0	0	0	0	5.564e-05	0	0	0.00044717	0	0	0	0	0	0	0	0
GN02	0	0	0	0	0	0	0	0	0	0	0	0	0	0	0.00025761	0	0	0	0	0
AD3	0	5.72e-05	0	0	0	0	0	0	0	0	0	0	0	0	0	0	0	0	0	0.00019096
OD1	0	0	0	0	0	0	0	0	0	0	0	0	0	0	0	0	0	0	0	0.00019096
WPS-2	0	0	0	0	0	0	0	0	0	0	0	0	0.00010944	0	0	0	0	0	0	0
Elusimicrobia	0	0	0	0	0	0	0	0	0	0	0	0	0	0	0	0	0	0	0	0.00010912
FBP	0	0	0	0	0	0	0.00010397	0	0	0	0	0	0	0	0	0	0	0	0	0
Synergistetes	0	0	0	0	0	0	0	0	0	0	0	0	0	0	0	0	0	0	0	5.456e-05
Others	0.056922	0.0130041	0.0108875	0.0440891	0.126806	0.0287243	0.164635	0.250696	0.198668	0.231808	0.0984473	0.00829626	0.379863	0.217592	0.0245118	0.191461	0.204906	0.538015	0.0931234	0.0415473

## Sheet: Class
ID	Con2	Con3	Con4	Con6	Con7	Con8	E4d_1	E4d_2	E4d_3	E4d_4	E4d_6	E4d_7	E14d_1	E14d_2	E14d_3	E14d_4	E14d_5	E14d_6	E14d_7	E14d_8
Gammaproteobacteria	0.247775	0.0470207	0.492013	0.251045	0.221932	0.0922496	0.456788	0.217251	0.305097	0.210111	0.343385	0.527113	0.305116	0.456964	0.362796	0.373622	0.319944	0.210439	0.433646	0.468642
Actinobacteria	0.142545	0.0293641	0.229352	0.148609	0.156178	0.0942199	0.191745	0.25082	0.20043	0.224074	0.42172	0.253442	0.230588	0.268765	0.43257	0.372302	0.299148	0.160811	0.324239	0.162807
Alphaproteobacteria	0.507693	0.884679	0.210381	0.524055	0.412869	0.777444	0.0499311	0.203546	0.145788	0.272551	0.0324627	0.104533	0.010725	0.0112086	0.0175563	0.0228153	0.12888	0.0267357	0.0964019	0.0614617
Bacilli	0.0121633	0.011555	0.023194	0.020058	0.0193672	0.00273762	0.0243807	0.0314956	0.0147457	0.0115043	0.0317922	0.0094495	0.0208481	0.0187102	0.0599207	0.0104286	0.018489	0.0120728	0.0160128	0.0985078
Betaproteobacteria	0.00362597	0.00198303	0.0102063	0.00373284	0.0150492	0.00219839	0.033556	0.00259885	0.0608933	0.00150294	0.00823299	0.0429405	0.0118741	0.00723843	0.0150188	0.0124292	0.00837941	0.00472053	0.00598786	0.0144856
Clostridia	0.00255161	0.00202117	0.00099906	0.00147391	0.00876443	8.296e-05	0.0016895	0.00476456	0.0018919	0.00795191	0.0141329	0.00161218	0.0137893	0.00307085	0.00601525	0.00319244	0.00379957	0.00421923	0.0177197	0.0563058
Flavobacteriia	0.0170171	0.00572028	0.0118979	0.0029318	0.00722531	0.00014518	0.0172329	0.00167069	0.0281559	0.00079246	0.0228351	0.0130975	0.00093023	0.00223733	0.00432789	0.00266037	0.00047495	0.00039686	0.00273653	0.0002728
Bacteroidia	0.00366434	0.00156354	0.00258847	0.00024031	0.00743908	0.0007881	0.00421075	0.00312481	0.00337575	0.00573849	0.0155006	0.00450705	0.0115458	0.00313665	0.00515225	0.00323501	0.00610646	0.00497118	0.0019508	0.0345637
[Saprospirae]	0	0	0	0	0.00294998	0	0.0214956	0.0032795	0.00888452	0	0.00018772	0.00596625	0	0	0	0	0	0	0	0.0165862
Oscillatoriophycideae	0	0	0.00059035	0	0	0	0.0016895	0.00572366	0	0	0	0	0	0	0.0255938	0	0	0	0	0
Verrucomicrobiae	0.00113192	0.00099151	0.00158941	0	0	0.00012444	0.0119045	0.00129942	0.00404348	0	0	0.00125915	0	0	0.00106909	0	0	0	0	0.00684726
Cytophagia	0.00030696	0.00030508	0	0	0.00196665	0	0.00285915	0.0005569	0.00055644	0	0	0.0121443	0	0	0.00902932	0	0.00074634	0	0	8.184e-05
Deltaproteobacteria	0	0	2.271e-05	3.204e-05	0	0	0.00174148	0.00052596	0.0042846	0	0.00272198	0.00448351	0.00010944	0.00103093	0.00209954	0	0	0.00052218	5.419e-05	0.00300079
Chloroplast	0.00028778	0	0.00040871	0	0.00286447	0	0.00015595	0.0005569	0	0	0	0.00237709	0	0	0.00118502	0.0008726	0	0.00075194	0	0.0072019
Deinococci	0	0	0	0	0	0.00026961	0.00460063	0.00436235	0.00209593	0	0	0.00371861	0	0	0.00096605	0	0	0	0	0
Sphingobacteriia	0.00036452	0.00036228	0.0007947	0	0.00098333	0	0.00051985	0.00148506	0.00322736	0.00030059	0	0.00378922	0	0	0.00275645	0	0	0.00027153	0	8.184e-05
Thermotogae	7.674e-05	0.00026695	0.0036897	0.00118554	0.00068405	0	0.00285915	0	0.00033387	0.00019128	0	0	0	0.0005045	0.00197074	0	0.00098382	0.00035508	0.00081283	0
Synechococcophycideae	0	0	0	0	0.00042753	0	0	0	0	0	0	0	0	0	0.0113349	0	0	0	5.419e-05	5.456e-05
Solibacteres	0	0	0	4.806e-05	0	0	0	0	0	0	0.00012068	0	0	0	6.44e-05	0	0	0	0	0.0113484
Fusobacteriia	0.00061392	0	0	0.00067287	0.00017101	4.148e-05	0	0.00049502	0.00168787	0	0	0.00045894	0.00098495	0.00081158	0.00069555	0	0	0.00119058	0.00157148	0
[Chloracidobacteria]	0	0	0.00133965	0	0	0	0.00171549	0	0.00224432	0	0	0	0	0	0.00139111	0	0	0	0	0
Acidimicrobiia	0	0	0	0	0.00478837	0	0	0	0	0	0	3.53e-05	0	8.774e-05	0	0	0.00111952	6.266e-05	0	0
Coriobacteriia	0	7.627e-05	0	0	0.00034203	0	0.00015595	0.0004022	0.00029677	0.00038257	0	3.53e-05	0.00169631	8.774e-05	0.00018033	0.00040438	0.00047495	0.00043863	0.00040642	0.00024552
Erysipelotrichi	0	0	4.541e-05	0	0.00055579	0	0	0.00049502	0.00016693	0.00046454	0.00032181	0.00015298	0.00010944	0.00017548	0	0.00021283	0.00057672	0.00045952	0.00018966	0.00141856
Rubrobacteria	0	0	0	0	0	0	0	0.00495019	0	0	0	0	0	0	0	0	0	0	0	0.00024552
OM190	0	0	0	0	0	0	0	0	0	0	0	0	0	0	0.00477871	0	0	0	0	0
Epsilonproteobacteria	0.00061392	0	0	0.00027235	0.00153912	0.00029035	0	0.00012375	0	0	0.00022795	0	0.0002736	8.774e-05	0	0.00019155	0.00033925	0.00073106	0	0
Acidobacteriia	0	0	0	0	0	0	0	0	0	0	0	0	0	0	0.00015457	0	0	0	0	0.00390103
Thermoleophilia	0	0	0	4.806e-05	0	0	0	0.0005569	0	0	0	0	0	0.00043869	0.00213818	0	0	0	0	0.00032736
[Pedosphaerae]	0	0	0	0	0	0	0	0	0	0	0	0	0	0	0	0	0	0	0	0.00294623
TM7-3	0	0.00015254	0	0	0	0	0.0003379	0	0.00161368	0	0.00069726	0	0	0	0	0	0	0	0	0
OPB56	0	0	0	0	0.00252245	0	0	0	0	0	0	0	0	0	0	0	0	0	0	0
Thermomicrobia	0	0	0	0	0.00017101	0	0	0.0005569	3.71e-05	0	0	0	0	0	0	0	0	0	0.00138181	0
Chlamydiia	0	0	0	0	0	0	0	0	7.419e-05	0	0	0	0	0	0	0.00134082	0.00071242	0	0	0
SJA-176	0	0	0	0	0	0	0	0	0	0	0	0	0	0	0	0	0	0	0	0.00185503
Ellin6529	0	0	0	0	0	0	0	0	0	0	0	0	0.00021888	0	0.00162296	0	0	0	0	0
Acidobacteria-6	3.837e-05	0	0	0	0	0	0	0	0	0	0.00172973	0	0	0	0	0	0	0	0	0
Ktedonobacteria	7.674e-05	0	0	0	0	0	0	0	0	0	0	0	0	0.00118447	0	0.00010641	0	6.266e-05	0	0.0001364
Planctomycetia	0	0	0	0	0	0	0	0.00021657	0.00011129	0	0	0	0	0	0	0	0.00081419	0	0	0.00019096
Gemmatimonadetes	0.00057555	0	0	0	0	0	0	0.00061877	0	0	0	0	0	0	0	0	0	0	0	0.00010912
S085	0	0	0	0	0	0	0	0	0	0	0	0	0	0	0.0012623	0	0	0	0	0
SJA-4	0	0	0	0	0.00119709	0	0	0	0	0	0	0	0	0	0	0	0	0	0	0
Holophagae	0	0	0	0	0	0	0	0	0	0	0	0	0.00032832	0.00054837	0.00014169	0	0	0	0	0
TK17	0	0	0	0	0	0	0	0	0	0	0.00084475	0	0	0	0	0	0	0	0	0
Chloroflexi	0	0	0	0	0	0	0	0.00077347	0	0	0	0	0	0	0	0	0	0	0	0
PRR-11	0	0	0	0	0	0	0	0	0	0	0	0	0	0	0	0	0	0	0	0.00073656
Nitrospira	0	0	0	0	0	0	0	0	0	0	0	0	0.00016416	0	0	0	0	0	0	0.00049104
Deferribacteres	0	0	0	0	0	0	0	0	0.00061209	0	2.682e-05	0	0	0	0	0	0	0	0	0
RF3	0	0	0	0	0	0	0	0	0	0	0	0	0	0	0	0	0	0	0	0.00060016
PRR-12	0	0	0	0	0	0	0	0	0	0	2.682e-05	0	0	0	0	0	0	0	0	0.00051832
Others	0.0588788	0.0139384	0.0108875	0.0455951	0.130013	0.0294087	0.170431	0.25775	0.209352	0.264435	0.103033	0.00888465	0.390698	0.223711	0.0282086	0.196186	0.20901	0.570787	0.0968354	0.0440298

## Sheet: Order
ID	Con2	Con3	Con4	Con6	Con7	Con8	E4d_1	E4d_2	E4d_3	E4d_4	E4d_6	E4d_7	E14d_1	E14d_2	E14d_3	E14d_4	E14d_5	E14d_6	E14d_7	E14d_8
Actinomycetales	0.142295	0.0291925	0.229295	0.148609	0.156178	0.0941577	0.191303	0.250449	0.200041	0.223391	0.415645	0.253207	0.229549	0.268458	0.432106	0.372026	0.298707	0.160414	0.319985	0.162206
Rickettsiales	0.503185	0.883745	0.201537	0.516125	0.402864	0.775577	0.0187664	0.188757	0.100864	0.268643	0.0217222	0.0805385	0.00180575	0.00469401	0.00413468	0.0184736	0.111579	0.0241666	0.0912539	0.0551327
Vibrionales	0.156838	0.0278196	0.260992	0.173889	0.153698	0.060207	0.188496	0.152868	0.178136	0.152152	0.223591	0.189802	0.218331	0.358785	0.210508	0.259822	0.201174	0.162837	0.31714	0.304362
Pseudomonadales	0.0455452	0.00970541	0.164674	0.0307118	0.0353997	0.0205737	0.214618	0.0387352	0.0905145	0.0327094	0.0881359	0.292076	0.0473324	0.0389779	0.0952908	0.0686162	0.081589	0.0160206	0.0449767	0.0618163
Oceanospirillales	0.0378137	0.00480503	0.0461837	0.0384338	0.0224455	0.00810917	0.0278377	0.0170782	0.0250584	0.0186637	0.0276087	0.0301725	0.0305335	0.0497916	0.0261219	0.0307326	0.0271059	0.0265477	0.0569524	0.0457757
Lactobacillales	0.00991866	0.0111927	0.0199925	0.0156363	0.018897	0.00273762	0.0230551	0.00996225	0.0135957	0.0109304	0.0195902	0.00780202	0.0205198	0.0178329	0.0280926	0.00974758	0.018014	0.0119893	0.0144142	0.0226423
Burkholderiales	0.0023022	0.00177329	0.0085374	0.0016181	0.0117144	0.00080884	0.0306969	0.00247509	0.0512483	0.00030059	0.00185041	0.0409165	0.00470588	0.00414565	0.0109614	0.00574639	0.00352817	0.00217228	0.00224883	0.00581062
Bacillales	0.00224465	0.00036228	0.00320153	0.00442173	0.00047029	0	0.0013256	0.0215333	0.00114998	0.00057385	0.011384	0.00164749	0.00032832	0.00087739	0.0316863	0.00068105	0.00047495	8.355e-05	0.00159857	0.0736558
Clostridiales	0.00255161	0.00202117	0.00099906	0.00147391	0.00876443	8.296e-05	0.0016895	0.00476456	0.0018919	0.00795191	0.0140792	0.00161218	0.0137893	0.00307085	0.00601525	0.00312859	0.00379957	0.00421923	0.0177197	0.0518591
Flavobacteriales	0.0170171	0.00572028	0.0118979	0.0029318	0.00722531	0.00014518	0.0172329	0.00167069	0.0281559	0.00079246	0.0228351	0.0130975	0.00093023	0.00223733	0.00432789	0.00266037	0.00047495	0.00039686	0.00273653	0.0002728
Rhodobacterales	0.00289694	0.00038135	0.00306529	0.00716128	0.00619923	0.00087106	0.0204559	0.00365076	0.0333123	0.00196748	0.00166269	0.0125327	0.00563611	0.00429919	0.00951878	0.0036181	0.0114326	0.00121146	0.00219465	0.00090024
Bacteroidales	0.00366434	0.00156354	0.00258847	0.00024031	0.00743908	0.0007881	0.00421075	0.00312481	0.00337575	0.00573849	0.0155006	0.00450705	0.0115458	0.00313665	0.00515225	0.00323501	0.00610646	0.00497118	0.0019508	0.0345637
Enterobacteriales	0.00372189	0.0027648	0.010615	0.00405325	0.006413	0.00184582	0.0083955	0.00253697	0.00660311	0.00379833	0.00203813	0.00739015	0.004487	0.00572494	0.00164872	0.00866215	0.00291753	0.00231849	0.00712583	0.00278255
Alteromonadales	0.00063311	0.00019068	0.00273606	0.00024031	0.00200941	0.00066367	0.0119304	0.00030939	0.00326446	0.0005192	0.0007643	0.00175339	0.00142271	0.00035095	0.025465	0.00308603	0.00237473	0.00175453	0.0004877	0.0178411
[Saprospirales]	0	0	0	0	0.00294998	0	0.0214956	0.0032795	0.00888452	0	0.00018772	0.00596625	0	0	0	0	0	0	0	0.0165862
Neisseriales	0.00132377	0.00020974	0.00166888	0.00211474	0.00047029	0.00134807	0.00171549	0.00012375	0.00135401	0.00120235	0.00395559	0.00202405	0.00158687	0.00188638	0.00247308	0.00647001	0.00434237	0.00250648	0.00344099	0.00853861
Aeromonadales	0.00132377	0.00015254	0.00136235	0.00134574	0	0.00049775	0.00197541	0.0005569	0	0.00098374	0.00042908	0.00078844	0	0.00103093	0.00243444	0	0.00251043	0	0.00474152	0.0233243
Sphingomonadales	0	0	0.00351941	0	0.00200941	0	0.00683596	0.00844626	0.00489669	0.00068315	0.00079112	0.00560145	0.00109439	0.00046063	0.00148127	0	0.00108559	0.00014621	0.00159857	0.00174591
Chroococcales	0	0	0.00059035	0	0	0	0.00127362	0.00572366	0	0	0	0	0	0	0.0236875	0	0	0	0	0
Verrucomicrobiales	0.00113192	0.00099151	0.00158941	0	0	0.00012444	0.0119045	0.00129942	0.00404348	0	0	0.00125915	0	0	0.00106909	0	0	0	0	0.00684726
Cytophagales	0.00030696	0.00030508	0	0	0.00196665	0	0.00285915	0.0005569	0.00055644	0	0	0.0121443	0	0	0.00902932	0	0.00074634	0	0	8.184e-05
Rhizobiales	0.00046044	0	0	0.00036848	0.00123985	0	0.00176747	0.00198008	0.00272656	0.00035524	0.00285607	0.00130622	0.00186047	0.00078965	0.00083724	0.00072362	0.00291753	0.00068928	0.00130053	0.00332815
Xanthomonadales	0.00118947	0.00019068	0	4.806e-05	0.00038478	0	0	0.00340325	0.00063063	0.00109305	0.0003084	0.00183577	0.00043776	0.0010748	0	0	0	4.177e-05	0	0.0117576
Legionellales	0	0.00127753	0.003088	0.00081706	0.00038478	0	0.00296312	0.00024751	0.00037096	0	0	0.00318906	0	0	0.00090164	0.00189418	0.00111952	0.0005013	0	5.456e-05
Bifidobacteriales	0.00024941	0.00017161	5.676e-05	0	0	6.222e-05	0.00044187	0.00037126	0.00038951	0.00068315	0.00599372	0.00023536	0.00103967	0.00030708	0.00038642	0.00027668	0.00044102	0.00039686	0.00425382	0.00060016
Caulobacterales	0.00042207	0.00043855	0.00193	0	0	0	0.00174148	0.00058783	0.00194755	0.00081978	0.0016761	0.00433053	0	0.00087739	0.0009274	0	6.785e-05	0.0001671	0	8.184e-05
Deinococcales	0	0	0	0	0	0.00026961	0.00460063	0.00436235	0.00209593	0	0	0.00371861	0	0	0.00096605	0	0	0	0	0
Rhodocyclales	0	0	0	0	0.00226593	0	0	0	0.00632489	0	0	0	0.00508892	0.00105286	0.00052811	0	0	4.177e-05	0.00010838	0
Sphingobacteriales	0.00036452	0.00036228	0.0007947	0	0.00098333	0	0.00051985	0.00148506	0.00322736	0.00030059	0	0.00378922	0	0	0.00275645	0	0	0.00027153	0	8.184e-05
Thermotogales	7.674e-05	0.00026695	0.0036897	0.00118554	0.00068405	0	0.00285915	0	0.00033387	0.00019128	0	0	0	0.0005045	0.00197074	0	0.00098382	0.00035508	0.00081283	0
Pasteurellales	0.00026859	7.627e-05	0.00236141	0.00139381	0.00106883	0.00035257	0	0.00126849	0.00024112	0	0.00032181	0	0.00164159	0.00076771	3.864e-05	0.00040438	0.00050887	0.00031331	0.0019237	0.00084568
Streptophyta	0.00028778	0	0.00040871	0	0.00106883	0	0	0.0005569	0	0	0	0.00118854	0	0	0.00118502	0.0008726	0	0.00075194	0	0.00709278
Solibacterales	0	0	0	4.806e-05	0	0	0	0	0	0	0.00012068	0	0	0	6.44e-05	0	0	0	0	0.0113484
Myxococcales	0	0	2.271e-05	3.204e-05	0	0	0	0.00037126	0.00383945	0	0.00272198	0	0.00010944	0	0.00207378	0	0	0	5.419e-05	0.00231879
Pseudanabaenales	0	0	0	0	0	0	0	0	0	0	0	0	0	0	0.0113349	0	0	0	5.419e-05	5.456e-05
Fusobacteriales	0.00061392	0	0	0.00067287	0.00017101	4.148e-05	0	0.00049502	0.00168787	0	0	0.00045894	0.00098495	0.00081158	0.00069555	0	0	0.00119058	0.00157148	0
Rhodospirillales	0.00019185	7.627e-05	0.00032923	0	0	0.00095402	0	0	9.274e-05	0	0.00375446	0	0.00032832	4.387e-05	0.00063115	0	0	0.00031331	0	0.00019096
Bdellovibrionales	0	0	0	0	0	0	0.00174148	0	0.00044515	0	0	0.00448351	0	0	0	0	0	0	0	0.00010912
RB41	0	0	0.00133965	0	0	0	0.00171549	0	0.00224432	0	0	0	0	0	0.00139111	0	0	0	0	0
Acidimicrobiales	0	0	0	0	0.00478837	0	0	0	0	0	0	3.53e-05	0	8.774e-05	0	0	0.00111952	6.266e-05	0	0
Coriobacteriales	0	7.627e-05	0	0	0.00034203	0	0.00015595	0.0004022	0.00029677	0.00038257	0	3.53e-05	0.00169631	8.774e-05	0.00018033	0.00040438	0.00047495	0.00043863	0.00040642	0.00024552
Erysipelotrichales	0	0	4.541e-05	0	0.00055579	0	0	0.00049502	0.00016693	0.00046454	0.00032181	0.00015298	0.00010944	0.00017548	0	0.00021283	0.00057672	0.00045952	0.00018966	0.00141856
Rubrobacterales	0	0	0	0	0	0	0	0.00495019	0	0	0	0	0	0	0	0	0	0	0	0.00024552
CL500-15	0	0	0	0	0	0	0	0	0	0	0	0	0	0	0.00477871	0	0	0	0	0
Campylobacterales	0.00061392	0	0	0.00027235	0.00153912	0.00029035	0	0.00012375	0	0	0.00022795	0	0.0002736	8.774e-05	0	0.00019155	0.00033925	0.00073106	0	0
Methylophilales	0	0	0	0	0.00059855	0	0.00114366	0	0	0	0.00234654	0	0	0	0	0	0	0	0	0
Acidobacteriales	0	0	0	0	0	0	0	0	0	0	0	0	0	0	0.00015457	0	0	0	0	0.00390103
[Pedosphaerales]	0	0	0	0	0	0	0	0	0	0	0	0	0	0	0	0	0	0	0	0.00294623
Solirubrobacterales	0	0	0	4.806e-05	0	0	0	0.0005569	0	0	0	0	0	8.774e-05	0.00195785	0	0	0	0	0.0001364
Desulfovibrionales	0	0	0	0	0	0	0	0.00015469	0	0	0	0	0	0.00103093	0	0	0	0.00052218	0	0.00051832
Others	0.0605479	0.0141672	0.0108875	0.0461078	0.136811	0.0294917	0.172277	0.260287	0.215992	0.264708	0.107579	0.0104027	0.392832	0.226453	0.0350353	0.198314	0.213488	0.570996	0.0987591	0.0559784

## Sheet: Family
ID	Con2	Con3	Con4	Con6	Con7	Con8	E4d_1	E4d_2	E4d_3	E4d_4	E4d_6	E4d_7	E14d_1	E14d_2	E14d_3	E14d_4	E14d_5	E14d_6	E14d_7	E14d_8
Nocardiaceae	0.134947	0.0244828	0.215047	0.142312	0.128089	0.0932451	0.170587	0.226564	0.18459	0.215904	0.357693	0.198757	0.21948	0.247796	0.207417	0.367556	0.281508	0.155005	0.307819	0.132799
Rickettsiaceae	0.40937	0.660883	0.179626	0.438344	0.29457	0.598544	0.0157253	0.176845	0.0655488	0.188414	0.0142804	0.0609923	0.00087551	0.003356	0.00229275	0.00670412	0.109034	0.0114254	0.0878942	0.0548872
Vibrionaceae	0.136712	0.02454	0.222847	0.150435	0.130526	0.0447353	0.169366	0.129664	0.161108	0.1395	0.1778	0.153475	0.173899	0.320246	0.181681	0.206381	0.171863	0.139966	0.262545	0.281311
Pseudomonadaceae	0.0247295	0.00678806	0.0556634	0.0286611	0.0322788	0.0140822	0.139318	0.0304437	0.0528434	0.012488	0.0428142	0.0967074	0.0470588	0.037925	0.0879747	0.0686162	0.0695797	0.0152686	0.0437845	0.0581335
Halomonadaceae	0.0377369	0.0047669	0.0461837	0.0381935	0.0224455	0.00810917	0.0278377	0.0170782	0.0250584	0.0186637	0.0270857	0.0280073	0.0305335	0.0497916	0.0260704	0.0307326	0.0271059	0.0264851	0.0569524	0.0457757
Moraxellaceae	0.0208158	0.00291734	0.109011	0.00205066	0.00312099	0.00649149	0.0752216	0.00829157	0.0375598	0.0202213	0.0452412	0.195368	0.0002736	0.00105286	0.00731619	0	0.0120094	0.00075194	0.00119215	0.00368279
Pseudoalteromonadaceae	0.0157317	0.00306988	0.0353984	0.0193371	0.0171441	0.0141236	0.013282	0.0192748	0.0120006	0.0083618	0.0347019	0.0338441	0.0355677	0.023492	0.0244474	0.0466948	0.0234081	0.0170231	0.039883	0.0226423
Streptococcaceae	0.00746297	0.00213557	0.0185053	0.015412	0.0140658	0.00250949	0.016687	0.00621867	0.00994176	0.0047001	0.0171498	0.00723717	0.0124213	0.0110331	0.0179298	0.00604435	0.00810802	0.0088771	0.0132762	0.00414655
Comamonadaceae	0.00082496	0.00074364	0.00196406	6.408e-05	0.00927747	0.00080884	0.0288514	0.00163975	0.045721	0.00021861	0.00026818	0.0344442	0.00404925	0.00271989	0.00158432	0.00446942	0.00346032	0.00204695	0.00108378	0.00100936
Rhodobacteraceae	0.00289694	0.00038135	0.00306529	0.00716128	0.00619923	0.00087106	0.0204559	0.00365076	0.0333123	0.00196748	0.00166269	0.0125327	0.00563611	0.00429919	0.00951878	0.0036181	0.0114326	0.00121146	0.00219465	0.00090024
Corynebacteriaceae	0.000518	0	0.00441629	0.00017623	0.00153912	0	0.0003379	0.00034033	0.00038951	0.00040989	0.00913138	0	0.00355677	0.00140382	0.0732907	0.0016175	0	0	0	0.0065199
Enterobacteriaceae	0.00372189	0.0027648	0.010615	0.00405325	0.006413	0.00184582	0.0083955	0.00253697	0.00660311	0.00379833	0.00203813	0.00739015	0.004487	0.00572494	0.00164872	0.00866215	0.00291753	0.00231849	0.00712583	0.00278255
Lactobacillaceae	0.00186095	0.00905711	9.082e-05	9.612e-05	0.00346302	0	0.0047046	0.00374358	0.0028935	0.0059571	0.0001475	0.00056485	0.0080985	0.00640491	0.00530682	0.00370323	0.00831156	0.00281978	0.00062317	0.0184958
Bacillaceae	0.00040289	0	0	0	0.00047029	0	0.00044187	0.0203577	0.00057499	0	0.00072407	0.00082374	5.472e-05	0.00078965	0.00121078	0.00061721	0.00044102	2.089e-05	0.00102959	0.0561693
Micrococcaceae	0.00149643	0.00083897	0.00223653	0.0008491	0	0	0.00868141	0.00346513	0.0112216	0.0029239	0	0.0384099	0.00082079	0.00019741	0.00431501	0	0.00166231	0.00277801	0.00154438	0.0008184
Flavobacteriaceae	0.0151754	0.00499571	0.00862823	0.00195453	0.00581445	0.0001037	0.00787565	0.00037126	0.0233335	0	0	0.00770788	0	0	0.0037869	0	0	0	0	0
Microbacteriaceae	0.00164991	0.00213557	0.00078335	0	0.00346302	0	0.00226133	0.00080441	0.00220722	0	0.0235324	0.00727247	0	0.00166703	0.0253104	0	0.00088204	0.00045952	0	0
[Weeksellaceae]	0.00184176	0.00072457	0.00326964	0.00097727	0.00081231	4.148e-05	0.00894134	0.00120661	0.00306043	0.00079246	0.0228351	0.00538963	0.00093023	0.00223733	0.00015457	0.00266037	0.00047495	0.00039686	0.00273653	0.0002728
Dermabacteraceae	0	3.814e-05	0	0	0	0	0.00088374	0	0	0	0	0	0	0	0.0547426	0	0.00159446	0	0	0
Brevibacteriaceae	0	0	0	0	0	0	0	0	0	0	0	0	0	0	0.0505049	0	0	0.0005013	0.00186951	0
Staphylococcaceae	0.00170747	7.627e-05	0.00319017	0.00442173	0	0	0.00062381	0.00099004	0	0.00021861	0.0105393	0.00035303	0	0	0.0245634	0	0	0	0.00056898	0.00444663
Neisseriaceae	0.00132377	0.00020974	0.00166888	0.00211474	0.00047029	0.00134807	0.00171549	0.00012375	0.00135401	0.00120235	0.00395559	0.00202405	0.00158687	0.00188638	0.00247308	0.00647001	0.00434237	0.00250648	0.00344099	0.00853861
Aeromonadaceae	0.00132377	0.00015254	0.00136235	0.00134574	0	0.00049775	0.00197541	0.0005569	0	0.00098374	0.00042908	0.00078844	0	0.00103093	0.00243444	0	0.00251043	0	0.00474152	0.0233243
Lachnospiraceae	0.00078659	0.00017161	0.00015894	0.00012817	0.00581445	0	0	0.00157787	0.00025967	0.00235005	0.00203813	0.00049425	0.00175103	0.00041676	0.00215106	0.001128	0.00094989	0.00167098	0.0115693	0.00946613
Ruminococcaceae	0.00036452	0.00074364	0.00035194	0.00012817	0.0006413	4.148e-05	0.00054584	0.00201101	0.00053789	0.00199481	0.0087023	0.00065899	0.0055814	0.00203992	0.00050234	0.00089388	0.00108559	0.00125324	0.00457895	0.00848405
[Chromatiaceae]	0	0	0	0	0.00055579	0	0.0113846	0	0.00322736	0	0	0.00129445	0	0	0.0246278	0	0	0	0	0
Saprospiraceae	0	0	0	0	0.00055579	0	0.0206638	0.0032795	0.0081055	0	2.682e-05	0.0050366	0	0	0	0	0	0	0	0
Bacteroidaceae	0.00049881	0.00078177	0.00042006	0.00011215	0.00337751	0.00018666	0.00090973	0.00163975	0.00090885	0.00221342	0.00156883	0.00082374	0.00355677	0.00109673	0.00055387	0.00134082	0.00210333	0.00286156	0.00073155	0.0117304
Oxalobacteraceae	0.00147725	0.00102965	0.00530182	0.00080104	0.00243694	0	0.00184545	0.00083534	0.00541603	0	0.00158224	0.00643696	0	0.00021935	0.00368386	0.00093645	6.785e-05	6.266e-05	0.00102959	0.00308263
Xenococcaceae	0	0	0.00059035	0	0	0	0.00127362	0.00572366	0	0	0	0	0	0	0.0236875	0	0	0	0	0
Porphyromonadaceae	0.00163073	0	0.00128288	9.612e-05	0.00021377	0.00041479	0.00116965	0	0.00081611	0.00112037	0.0035131	0.0014592	0.00071135	0	0.00287238	0	0.0004071	0.00029242	0	0.0145402
Verrucomicrobiaceae	0.00113192	0.00099151	0.00158941	0	0	0.00012444	0.0119045	0.00129942	0.00404348	0	0	0.00125915	0	0	0.00106909	0	0	0	0	0.00684726
Cytophagaceae	0.00030696	0.00030508	0	0	0.00111159	0	0.00285915	0.0005569	0.00055644	0	0	0.0121443	0	0	0.00902932	0	0.00074634	0	0	8.184e-05
Nocardioidaceae	0.00040289	0.00013347	0.00177106	0	0	0	0.00213136	0.00102098	0.00116853	0	0.00050953	0.00333027	0	0.00160123	0.00668504	0	0.00552974	0	0.00251978	0.00043648
Xanthomonadaceae	0.00118947	0.00019068	0	4.806e-05	0.00038478	0	0	0.00340325	0.00063063	0.00109305	0.0003084	0.00183577	0.00043776	0.0010748	0	0	0	4.177e-05	0	0.0116485
Sphingomonadaceae	0	0	0.003088	0	0.00158187	0	0.0016895	0.00550708	0.00150239	0	0.00079112	0.00261244	0	0.00046063	0.00148127	0	0.00088204	0.00014621	0.00035223	0.00174591
Chitinophagaceae	0	0	0	0	0.00239419	0	0.00083175	0	0.00077902	0	0.00016091	0.00092965	0	0	0	0	0	0	0	0.0165862
Intrasporangiaceae	0.00044126	0	0	0	0	0	0	0.00587835	0	0	0.00105929	0.00135329	0.0019699	0.00074578	0.00502344	0	0	0	0.00300748	0.00043648
Propionibacteriaceae	0	0.00139193	0.00147588	0.00211474	0.00098333	0	0	0.0017635	0	0.0017762	0.00506852	0	0	0.00092125	0	0.00078747	0.00023747	0	0.00284491	0
Alteromonadaceae	0.00063311	0	0	0	0	0	0	0	0	0	0	0	0	0	0	0	0	0.00012532	0	0.0178411
Prevotellaceae	0	0.00013347	5.676e-05	0	0.00132535	0.0001037	0.00010397	0.00018563	0.00061209	0.00019128	0.00938615	8.237e-05	0.00032832	0.00074578	0.00061827	0.00059592	0.0001357	4.177e-05	0.0004606	0.00234607
Bifidobacteriaceae	0.00024941	0.00017161	5.676e-05	0	0	6.222e-05	0.00044187	0.00037126	0.00038951	0.00068315	0.00599372	0.00023536	0.00103967	0.00030708	0.00038642	0.00027668	0.00044102	0.00039686	0.00425382	0.00060016
Caulobacteraceae	0.00042207	0.00043855	0.00193	0	0	0	0.00174148	0.00058783	0.00194755	0.00081978	0.00164928	0.00433053	0	0.00087739	0.0009274	0	0	0.0001671	0	8.184e-05
Shewanellaceae	0	0	0.00273606	0.00011215	0.00085507	0	0.00054584	0.00030939	3.71e-05	0.0005192	0.0007643	0.00045894	0.00142271	0.00035095	0.00083724	0.00308603	0.00200156	0.00106525	0.0004877	0
Rhodocyclaceae	0	0	0	0	0.00226593	0	0	0	0.00632489	0	0	0	0.00508892	0.00105286	0.00052811	0	0	4.177e-05	0.00010838	0
Dermatophilaceae	0.00059474	0	0.00044276	0.00192249	0.00299273	0	0	0.0005569	0	0.00065583	0.00033522	0.00041187	0	0.00324633	0	0.00142596	0.00145876	0.00066839	0	0
Veillonellaceae	0.0001343	7.627e-05	0.00017029	0	0.00059855	0	0.00012996	0.00021657	0.00027822	0.00076513	0.00084475	0.00020005	0.00186047	0.00037289	0.0023958	0.00038309	0.00047495	0.00029242	0.00037932	0.00458303
Thermotogaceae	7.674e-05	0.00026695	0.0036897	0.00118554	0.00068405	0	0.00285915	0	0.00033387	0.00019128	0	0	0	0.0005045	0.00197074	0	0.00098382	0.00035508	0.00081283	0
Pasteurellaceae	0.00026859	7.627e-05	0.00236141	0.00139381	0.00106883	0.00035257	0	0.00126849	0.00024112	0	0.00032181	0	0.00164159	0.00076771	3.864e-05	0.00040438	0.00050887	0.00031331	0.0019237	0.00084568
Sphingobacteriaceae	0.00036452	0.00036228	0.00042006	0	0.00042753	0	0.00051985	0.00015469	0.0028193	0.00030059	0	0.00378922	0	0	0.00275645	0	0	0.00027153	0	8.184e-05
Others	0.166775	0.241033	0.0485338	0.133998	0.289568	0.211357	0.212279	0.307685	0.279742	0.358601	0.163346	0.0587329	0.42528	0.260145	0.0921995	0.224194	0.241341	0.600071	0.124634	0.161879

## Sheet: Genus
ID	Con2	Con3	Con4	Con6	Con7	Con8	E4d_1	E4d_2	E4d_3	E4d_4	E4d_6	E4d_7	E14d_1	E14d_2	E14d_3	E14d_4	E14d_5	E14d_6	E14d_7	E14d_8
Rhodococcus	0.134947	0.0244828	0.215047	0.142312	0.128089	0.0932451	0.170587	0.226564	0.18459	0.215904	0.357693	0.198757	0.21948	0.247796	0.207417	0.367556	0.281508	0.155005	0.307819	0.132799
Vibrionaceae_Vibrio	0.131456	0.0244637	0.216739	0.148737	0.125695	0.0440094	0.163881	0.127034	0.156824	0.135374	0.17241	0.149627	0.169412	0.307765	0.172562	0.203082	0.167113	0.136937	0.260079	0.279646
Pseudomonadaceae_Pseudomonas	0.0245952	0.00663552	0.0541875	0.0273474	0.0316802	0.0140822	0.137915	0.0292989	0.0521757	0.0116409	0.0424522	0.0910589	0.0470588	0.037925	0.086532	0.0686162	0.0663907	0.0147882	0.0425382	0.0580789
Halomonas	0.0377369	0.0047669	0.0461837	0.0381935	0.0224455	0.00810917	0.0278377	0.0170782	0.0250028	0.0186637	0.0270857	0.0280073	0.0305335	0.049682	0.0253748	0.0307326	0.0271059	0.0264851	0.0569524	0.0457757
Acinetobacter	0.0207774	0.002822	0.109011	0.00198657	0.00312099	0.0050812	0.0743119	0.00819875	0.035909	0.0198115	0.044906	0.195192	0.00010944	0.00105286	0.00085012	0	0.0098721	0.00066839	0.00119215	0.00357367
Streptococcus	0.00746297	0.00213557	0.0185053	0.015412	0.0140658	0.00250949	0.0159852	0.00621867	0.00994176	0.00461812	0.0171498	0.00723717	0.0124213	0.0110331	0.0179298	0.00604435	0.00810802	0.0088771	0.0129511	0.00414655
Pseudoalteromonas	0.00592817	0.00095338	0.0163823	0.00546308	0.0051304	0.00383682	0.00129961	0.00754904	0.00443299	0.00275994	0.0143876	0.0130269	0.0205198	0.0133363	0.00797311	0.020538	0.0106524	0.00710168	0.00913081	0.00995717
Pseudoalteromonadaceae_Vibrio	0.00531425	0.00089618	0.0079584	0.0107339	0.00551518	0.00533007	0.0090713	0.00522864	0.0028935	0.00245935	0.0159296	0.0112617	0.0102873	0.00546172	0.0112834	0.0199208	0.00882044	0.00668393	0.0159315	0.00409199
Paracoccus	0.00260916	0.00026695	0.00306529	0.00700107	0.0045746	0.00087106	0.0192083	0.00315575	0.0245391	0.00153026	0.00148837	0.00963779	0.00295486	0.00302698	0.00555155	0.00344784	0.00936323	0.00102348	0.00219465	0.00090024
Corynebacterium	0.000518	0	0.00441629	0.00017623	0.00153912	0	0.0003379	0.00034033	0.00038951	0.00040989	0.00913138	0	0.00355677	0.00140382	0.0732907	0.0016175	0	0	0	0.0065199
Salinivibrio	0.00468114	3.814e-05	0.00596029	0.00148993	0.00453185	0.00068441	0.00491254	0.00228946	0.0038209	0.00357972	0.00496125	0.00356563	0.00410397	0.0114279	0.00874594	0.00308603	0.00417274	0.00275712	0.00219465	0.00166408
Flavobacterium	0.0151178	0.00493851	0.00862823	0.00195453	0.00555793	0.0001037	0.00782367	0	0.0227956	0	0	0.00770788	0	0	0.00320727	0	0	0	0	0
Lactobacillus	0.00186095	0.00905711	9.082e-05	9.612e-05	0.00346302	0	0.0047046	0.00374358	0.0028935	0.0059571	0.0001475	0.00056485	0.0080985	0.00640491	0.00530682	0.00370323	0.00831156	0.00281978	0.00062317	0.00155496
Bacillus	0.00040289	0	0	0	0.00047029	0	0.00044187	0.00037126	0	0	0.00072407	0.00082374	0	0.00078965	0	0.00061721	0.00044102	0	0.00102959	0.0561693
Arthrobacter	0.00084414	0.00034322	0.00199812	9.612e-05	0	0	0.00449666	0.00163975	0.00877323	0.00071048	0	0.0382452	0.00021888	6.58e-05	0.00221547	0	3.392e-05	0	0.00013547	0.00073656
Brevibacterium	0	0	0	0	0	0	0	0	0	0	0	0	0	0	0.0504019	0	0	0.0005013	0.00186951	0
Uruburuella	0.00132377	0.00020974	0.00110123	0.00211474	0.00047029	0.00134807	0.00171549	0.00012375	0.00135401	0.00120235	0.00395559	0.00202405	0.00158687	0.00188638	0.00217683	0.00638488	0.00434237	0.00250648	0.00344099	0.00853861
Aeromonas	0.00132377	0.00015254	0.00136235	0.00134574	0	0.00049775	0.00197541	0.0005569	0	0.00098374	0.00042908	0.00078844	0	0.00103093	0.00162296	0	0.00251043	0	0.00474152	0.0233243
Acidovorax	0	0.00028601	0.0019527	6.408e-05	0.00158187	0.00080884	0.00673199	0.0004022	0.0118893	0.0001093	0.00026818	0.00571913	0.00191518	0.00151349	0	0.00346912	0	0.00022976	0.00108378	0
Bacteroides	0.00049881	0.00078177	0.00042006	0.00011215	0.00337751	0.00018666	0.00090973	0.00163975	0.00090885	0.00221342	0.00156883	0.00082374	0.00344733	0.00109673	0.00055387	0.00134082	0.00210333	0.00286156	0.00073155	0.0117304
Staphylococcaceae_Staphylococcus	0.0011511	7.627e-05	0.00319017	0.00442173	0	0	0	0.00099004	0	0.00021861	0.00022795	0.00035303	0	0	0.0232366	0	0	0	0.00056898	0
Rubritalea	0.00101681	0.00085804	0.00158941	0	0	0.00012444	0.0117225	0.00012375	0.00042661	0	0	0.00091788	0	0	0.00106909	0	0	0	0	0.00632894
Chryseobacterium	0.00103599	0.00055296	0.000965	0	0.00051304	0	0.00813558	0.00071159	0.00296769	0.00043722	0.00054976	0.00534256	0	0	0	0	0.00047495	0	0	0
Pseudoclavibacter	0	0	0	0	0	0	0	0	0	0	0	0	0	0	0.0210469	0	0	0	0	0
Alishewanella	0	0	0	0	0	0	0	0	0	0	0	0	0	0	0.0201582	0	0	0	0	0
Rheinheimera	0	0	0	0	0.00055579	0	0.0111507	0	0.00319027	0	0	0.00129445	0	0	0.00359369	0	0	0	0	0
Aquabacterium	0	0	0	0	0.00025652	0	0	0.00046408	0.0106651	0	0	0.00767257	0	0.00010967	0	0	0	0	0	0
Massilia	0.00069066	0.00055296	0.00269064	0	0.00115434	0	7.798e-05	9.282e-05	0.00237415	0	0.00081794	0.00376568	0	0.00017548	0.00307847	0	6.785e-05	6.266e-05	0.00102959	0.00190959
Prevotella	0	0.00013347	5.676e-05	0	0.00132535	0.0001037	0.00010397	0.00018563	0.00061209	0.00019128	0.00938615	8.237e-05	0.00032832	0.00074578	0.00061827	0.00059592	0.0001357	4.177e-05	0.0004606	0.00234607
Stenotrophomonas	0.00113192	9.534e-05	0	0	0.00021377	0	0	0.00213477	0.00055644	0.00101107	0.0001475	0.0004001	0	0.00100899	0	0	0	0	0	0.010721
Flavisolibacter	0	0	0	0	0	0	0	0	0	0	0.00016091	0	0	0	0	0	0	0	0	0.0163407
Hymenobacter	0.00030696	0.00030508	0	0	0.00111159	0	0.00093572	0.0004022	0.00037096	0	0	0.0111441	0	0	0.0009274	0	0.00074634	0	0	0
Shewanella	0	0	0.00273606	0.00011215	0.00085507	0	0.00054584	0.00030939	0	0.0005192	0.0007643	0.00045894	0.00142271	0.00035095	0.00083724	0.00308603	0.00200156	0.00106525	0.0004606	0
Microbacterium	0	0.00032415	0	0	0	0	0.00226133	0	0	0	0.00115316	0.00720186	0	0.00146962	0.00234427	0	0	0	0	0
Marinococcus	0	0	0	0	0	0	0	0.0143555	0	0	0	0	0	0	0	0	0	0	0	0
Azomonas	0	0	0.00145317	0.0012336	0.00059855	0	0.00070179	0.00114473	0.00033387	0	0	0.00249476	0	0	0.00131382	0	0.003155	0.00043863	0.00124634	0
Rhodobacter	0	0.00011441	0	0	0.00025652	0	0.00072778	0	0.00641763	0	0	0.00285956	0.00229822	0.00035095	7.728e-05	0.00017026	0.00050887	0.00014621	0	0
Geotoga	7.674e-05	0.00026695	0.0036897	0.00118554	0.00068405	0	0.00285915	0	0.00033387	0.00019128	0	0	0	0.0005045	0.00197074	0	0.00098382	0.00035508	0.00081283	0
Elizabethkingia	0.00080577	0	0.00230464	0.00097727	0	4.148e-05	0.00080576	0	5.564e-05	0.00035524	0.00081794	4.707e-05	0.00032832	0.00199605	0	0.00266037	0	0.00039686	0.0019508	8.184e-05
Jeotgalicoccus	0	0	0	0	0	0	0	0	0	0	0.00805868	0	0	0	0.00045082	0	0	0	0	0.00444663
Propionibacterium	0	0.00139193	0.00147588	0.00211474	0.00098333	0	0	0.0017635	0	0.00090176	0.00029499	0	0	0.00010967	0	0.00078747	0.00023747	0	0.00284491	0
Faecalibacterium	0	0.00045762	7.947e-05	4.806e-05	0	0	0.00041588	0.00111379	0.00025967	0.0011477	0.00025477	0	0.00361149	0.00116254	0.00021897	0.00034053	0.00088204	0.00089815	0	0.00155496
Blautia	0.00078659	0	0.00015894	0	0.00418982	0	0	0	0	0.00106572	0.00163587	0	0	0	0.00188057	0.00038309	0	0.00054307	0.00149019	0.00024552
Leptolyngbya	0	0	0	0	0	0	0	0	0	0	0	0	0	0	0.0113349	0	0	0	0	0
Deinococcus	0	0	0	0	0	0.00026961	0.00460063	0	0.00209593	0	0	0.00371861	0	0	0	0	0	0	0	0
Chelonobacter	0.00026859	7.627e-05	0	0.00139381	0.00106883	0.00035257	0	0.00108285	0.00024112	0	0.00032181	0	0.00164159	0.00076771	0	0.00040438	0.00050887	0.00031331	0.0019237	0
Sphingomonas	0	0	0.003088	0	0	0	0.00161152	0	0.00059354	0	0.00079112	0.00152981	0	0.00032902	0.00148127	0	0	0	0.00035223	0.00051832
Kocuria	0.00055637	0	0	0	0	0	0.00210537	0	0.00244834	0	0	0	0.00043776	0	0.00209954	0	0.00101774	0.00039686	0.00113796	8.184e-05
Nocardioides	0.00040289	0	0.00070388	0	0	0	0	0.00012375	0	0	0.00050953	0.0032126	0	6.58e-05	0.00173888	0	0.0006785	0	0.00251978	5.456e-05
Pedobacter	0	0.00011441	0	0	0	0	0.00051985	0.00015469	0.0028193	0.00030059	0	0.00315376	0	0	0.00275645	0	0	0	0	0
Others	0.594371	0.91145	0.262809	0.583877	0.624925	0.818404	0.296572	0.533414	0.414104	0.565733	0.25942	0.180282	0.454227	0.288155	0.214772	0.251415	0.377752	0.626097	0.258562	0.306163

## Sheet: Species
ID	Con2	Con3	Con4	Con6	Con7	Con8	E4d_1	E4d_2	E4d_3	E4d_4	E4d_6	E4d_7	E14d_1	E14d_2	E14d_3	E14d_4	E14d_5	E14d_6	E14d_7	E14d_8
Vibrio_metschnikovii	0.122228	0.0221184	0.197189	0.144395	0.11817	0.038866	0.147896	0.112957	0.143061	0.124471	0.152552	0.127115	0.152339	0.280785	0.157685	0.168795	0.139363	0.126514	0.233798	0.277355
Acinetobacter_guillouiae	0.00347249	0	0.00239547	0.00025633	0.00111159	0.00087106	0.0655785	0.00819875	0.0157287	0.0185271	0.0405079	0.156311	0	0	0	0	0.00044102	0	0.00119215	0
Streptococcus_minor	0.00669557	0.00162075	0.0154627	0.0153479	0.0119282	0.00097476	0.0146856	0.00488831	0.00940387	0.00461812	0.012564	0.00615453	0.0112175	0.010068	0.0139239	0.00519304	0.00634393	0.0077283	0.012626	0.00360095
Salinivibrio_costicola	0.00468114	3.814e-05	0.00596029	0.00148993	0.00453185	0.00068441	0.00491254	0.00228946	0.0038209	0.00357972	0.00496125	0.00356563	0.00410397	0.0114279	0.00874594	0.00308603	0.00417274	0.00275712	0.00219465	0.00166408
Pseudomonas_viridiflava	0	0.00011441	0	0	0	0	0.0530502	0.00235134	0.00875468	0	0	0.00979077	0	0	0	0	0	0	0.00075864	0
Halomonas_pacifica	0.00182258	0.00043855	0.0034967	0.00344446	0.00406156	0.00037331	0.0016635	0.00228946	0.00224432	0.00153026	0.00261471	0.0021535	0.0050342	0.00603202	0.00097893	0.00202188	0.00281575	0.00315398	0.00877858	0.00567422
Uruburuella_suis	0.00132377	0.00020974	0.00110123	0.00211474	0.00047029	0.00134807	0.00171549	0.00012375	0.00135401	0.00120235	0.00395559	0.00202405	0.00158687	0.00188638	0.00217683	0.00638488	0.00434237	0.00250648	0.00344099	0.00853861
Vibrio_shilonii	0.00086333	0.00057203	0.00292906	0.00073696	0.00145361	0.00217766	0.00231331	0.00182538	0.00072337	0.00013663	0.00321811	0.00268305	0.00426813	0.00471595	0.00303983	0.00606564	0.00346032	0.00313309	0.0024114	0.00051832
Paracoccus_marcusii	0	0	0	0	0	0	0.00163751	0.00102098	0.0162295	0	0	0.00777848	0	0	0.00186769	0.00093645	0	0	0	0
Lactobacillus_iners	0	0	9.082e-05	0	0.00089782	0	0	0	0.00168787	0.00245935	0	0	0.00667579	0.00515464	0.0045211	0	0	0	0	0
Pseudoclavibacter_bifida	0	0	0	0	0	0	0	0	0	0	0	0	0	0	0.0210469	0	0	0	0	0
Bacillus_fumarioli	0	0	0	0	0	0	0	0	0	0	0	7.061e-05	0	0	0	0.00061721	0.00044102	0	0	0.0196143
Acidovorax_facilis	0	0.00011441	0	0	0	0	0.00480857	0	0.00916274	0	0	0.00495422	0	0	0	0	0	0	0	0
Pseudoalteromonas_luteoviolacea	0.00072903	0	0.00048818	0.00028837	0.00072681	0.0002074	0.00010397	0.00120661	0.00051935	0.00043722	0.00179678	0.00041187	0.00268126	0.00225927	0.00023185	0.00257524	0.00105167	0.00100259	0.00081283	0
Corynebacterium_simulans	0	0	0	0	0	0	0	0	0	0	0	0	0	0	0.0165902	0	0	0	0	0
Lactobacillus_helveticus	0	0.00034322	0	0	0	0	0.00187144	0.00235134	0	0.00021861	0	0.00034126	0	0	0.00078572	0.00266037	0.00563151	0.00073106	0	0
Acidovorax_caeni	0	0	0.00153265	6.408e-05	0.0006413	0.00080884	0.00187144	0	0.00124272	0.0001093	0.00026818	9.414e-05	0.00191518	0.00151349	0	0.00346912	0	0.00022976	0.00108378	0
Elizabethkingia_meningoseptica	0.00080577	0	0.00230464	0.00097727	0	4.148e-05	0.00064981	0	0	0.00035524	0.00081794	0	0.00032832	0.00199605	0	0.00266037	0	0.00039686	0.0019508	8.184e-05
Propionibacterium_acnes	0	0.00139193	0.00147588	0.00211474	0.00098333	0	0	0.0017635	0	0.00090176	0.00029499	0	0	0.00010967	0	0.00078747	0.00023747	0	0.00284491	0
Faecalibacterium_prausnitzii	0	0.00045762	7.947e-05	0	0	0	0.00041588	0.00111379	0.00025967	0.0011477	0.00025477	0	0.00361149	0.00116254	0.00021897	0.00034053	0.00088204	0.00089815	0	0.00155496
Stenotrophomonas_geniculata	0.00113192	0	0	0	0	0	0	0.00027845	0	0.00101107	0.0001475	0.0004001	0	0.00100899	0	0	0	0	0	0.00791118
Vibrio_lentus	0.00024941	0.00015254	0.00046547	0.00022429	0.00047029	0.00016592	0.00059782	0.00052596	0.00076047	0.00079246	0.00084475	0.00042364	0.00076607	0.00140382	0.00036066	0.00093645	0.00115344	0.00060573	0.00092121	2.728e-05
Acinetobacter_johnsonii	0	0.00074364	0	0	0	0	0.00077977	0	0.00254108	0	0	0.00318906	0	0	2.576e-05	0	0.00268006	0	0	0.00185503
Brevibacterium_paucivorans	0	0	0	0	0	0	0	0	0	0	0	0	0	0	0.0110773	0	0	0	0	0
Bacillus_flexus	0	0	0	0	0	0	0	0	0	0	0.00018772	0.00024712	0	0	0	0	0	0	0	0.00998445
Pseudomonas_umsongensis	0	0	0	0	0	0	0.00449666	0	0.00038951	0	0	0.0054014	0	0	0	0	0	0	0	0
Blastococcus_aggregatus	0	0	0	0	0	0	0.00096171	0.00278448	0	0	0.00313765	0	0	0	0.00153279	0	0	0	0	0
Kocuria_palustris	0	0	0	0	0	0	0.0020014	0	0.00211448	0	0	0	0.00043776	0	0.00101757	0	0.00088204	0.00035508	0.00108378	8.184e-05
Acinetobacter_lwoffii	0	0.00116312	0	0	0	0	0	0	0	0	0	0	0	0	0	0	0.00637785	0	0	0
Bacteroides_acidifaciens	0.00030696	0.00045762	6.812e-05	0	0.00141086	0	0.00041588	0.00030939	0.00018548	0.00027326	0.0001475	0	0.00038304	0.00039482	0.00015457	0.00040438	0.00057672	0.00035508	0.00032513	0
Bacillus_selenatarsenatis	0	0	0	0	0	0	0	0	0	0	0	0	0	0	0	0	0	0	0	0.00613798
Chroococcidiopsis_thermalis	0	0	0	0	0	0	0	0.00572366	0	0	0	0	0	0	0	0	0	0	0	0
Psychrobacter_sanguinis	0	0	0	0	0	0	0	0	0	0	0	0	0	0	0.0050492	0	0	0	0	0
Prevotella_copri	0	0	5.676e-05	0	0.00021377	0.0001037	0	0	0.00029677	0	4.023e-05	8.237e-05	0	0.00030708	0.00059251	0.00038309	0	4.177e-05	0.00040642	0.00234607
Microbacterium_maritypicum	0	0.00032415	0	0	0	0	0.00129961	0	0	0	0	0.00307138	0	0	0	0	0	0	0	0
Rhodococcus_globerulus	0.00011511	0	0	0	0.00042753	2.074e-05	2.599e-05	9.282e-05	0.00066773	0.00057385	0.00010727	8.237e-05	0.00049248	0.00019741	0.00047658	0.00023411	0.00044102	0.00043863	0.00027094	0
Rhodococcus_fascians	0	0	0	0	0	0	0.00088374	0	0.00218867	0	0	0.00043541	0	0	0	0	0.00078027	0	0	0
Actinoallomurus_iriomotensis	0	0	0	0	0	0	0	0	0	0	0	0.00011768	0	0	7.728e-05	0.00017026	0	0	0	0.00390103
Massilia_albidiflava	0.00028778	0	7.947e-05	0	0.00115434	0	7.798e-05	0	0	0	0	0	0	0.00017548	0	0	0	2.089e-05	0.00083993	0.00141856
Pseudonocardia_halophobica	0	0	0	0	0	0	0	0.00256791	0	0	0	0	0	0	0.0012623	0	0	0	0	0
Pseudoalteromonas_porphyrae	0.00015348	0	4.541e-05	0	0	0	0	0	0.00020403	0.00016396	0.00067044	7.061e-05	0.00021888	0.0005703	0.00023185	0.00036181	0.00020355	0.00045952	0.00032513	0
Pseudomonas_stutzeri	0.00067148	0.00101058	0	0	0	0	0	0	0	0	0	0	0	0	0.00066979	0	0.00108559	0	0	0
Rhodobacter_capsulatus	0	0	0	0	0	0	0	0	0	0	0	0	0.00229822	0.00021935	7.728e-05	0.00017026	0.00050887	0.00014621	0	0
Flavobacterium_columnare	0	0	0	0	0	0	0	0	0.00337575	0	0	0	0	0	0	0	0	0	0	0
Staphylococcus_pettenkoferi	0	0	0	0	0	0	0	0	0	0.00021861	0	0	0	0	0.00312999	0	0	0	0	0
Streptococcus_alactolyticus	0	0	0.00144182	6.408e-05	0.00149637	0	0.00031191	0	0	0	0	0	0	0	0	0	0	0	0	0
Haemophilus_parainfluenzae	0	0	0.00236141	0	0	0	0	0	0	0	0	0	0	0	0	0	0	0	0	0.00084568
Bosea_genosp.	0	0	0	0	0	0	0	0	0	0	0	0	0.00082079	0.00015354	0.0003349	0.00040438	0.00061065	0.00060573	0	0
Enterococcus_casseliflavus	0	0	0	0.00012817	0.00111159	0	0	0	0	0	0	0	0	0	0	0	0.00145876	0	0	0
Methylotenera_versatilis	0	0	0	0	0	0	0.00028591	0	0	0	0.00234654	0	0	0	0	0	0	0	0	0
Others	0.854462	0.968729	0.760975	0.828354	0.848739	0.953357	0.684688	0.845338	0.773083	0.837273	0.768564	0.66303	0.800821	0.668458	0.742117	0.791342	0.814058	0.84792	0.723935	0.646889
